# Supplementary material for: Bacteria loaded with glucose polymer and photosensitive ICG silicon-nanoparticles for glioblastoma photothermal immunotherapy
Source: Nat Commun. 2022 Sep 1;13:5127. doi: 10.1038/s41467-022-32837-5 (PMC9433534; doi:10.1038/s41467-022-32837-5)
Supplement: Supplementary file 4 — Source Data [file 41467_2022_32837_MOESM4_ESM.xlsx]

## Sheet: Figure 2
Figure 2f
	EC
GP(mg/ml)		the uptake rates of EC
0		0.7	1.21	0.86
2.5		16	20.5	14.3
5		36.3	40.1	42.7
10		56.8	62.4	58.3
15		62.1	65.7	63.4
Figure 2g	VNP
GP(mg/ml)		the uptake rates of VNP
0		0.94	1.36	1.12
2.5		15.9	11.7	17.4
5		27.1	29.4	33.5
10		50.5	48.1	53.8
15		57.2	53.9	61.3

## Sheet: Figure 3
Figure 3a
		temperature (℃)
time (s)		PBS	EC	VNP		GP-ICG-SiNPs	Trojan EC	Trojan VNP
0		21.3	21.5	21.6		21.7	21.5	21.6
10		21.6	22.1	22.7		29.6	27.1	26.9
20		21.9	22.5	23.2		32.4	30.4	30.1
30		22.2	22.9	23.6		35.3	32.1	32.3
40		22.5	23.2	23.9		37.1	33.9	34.2
50		22.7	23.5	24.1		38.6	35.5	35.4
60		22.8	23.7	24.3		40.2	36.3	36.2
70		22.9	23.8	24.4		41.1	37.8	37.1
80		23.1	24	24.5		42.3	38.9	37.9
90		23.3	24.2	24.7		43.3	39.8	39.3
100		23.4	24.3	24.8		44.2	40.8	40.2
110		23.5	24.4	24.9		45.1	41.5	41.3
120		23.6	24.6	24.9		46	42.7	42.1
130		23.7	24.7	25.1		47.1	43.4	42.9
140		23.8	24.8	25.3		47.9	44.3	43.7
150		23.9	24.9	25.4		48.5	45.9	44.5
160		24.1	25.1	25.6		49.3	46.4	45.2
170		24.2	25.2	25.8		50.1	47.1	46
180		24.3	25.3	25.9		50.9	47.7	46.7
190		24.4	25.3	26.2		51.4	48.3	47.4
200		24.5	25.4	26.2		52	48.8	48
210		24.6	25.5	26.3		52.5	49.1	48.5
220		24.8	25.6	26.3		52.9	49.5	49.2
230		24.9	25.7	26.5		53.3	49.9	49.7
240		24.9	25.9	26.6		53.7	50.2	50
250		25	25.9	26.7		54	50.8	50.4
260		25.2	26	26.8		54.3	51.3	50.8
270		25.2	26.1	26.9		54.5	51.5	51.1
280		25.3	26.2	27.1		54.8	51.9	51.3
290		25.4	26.3	27		55	52.2	51.5
300		25.4	26.3	27.1		55.3	52.5	51.7
310		25.5	26.4	27.2		55.5	52.8	51.9
320		25.6	26.5	27.2		55.7	53	52.2
330		25.6	26.5	27.3		55.9	53.2	52.5
340		25.7	26.7	27.4		56.1	53.4	52.8
350		25.8	26.8	27.5		56.3	53.7	53
360		26	26.9	27.6		56.5	54.1	53.1
370		26	26.9	27.8		56.7	54.4	53.3
380		26.1	27	27.9		56.9	54.6	53.5
390		26.2	27	27.9		57.1	54.8	53.5
400		26.1	27.2	28		57.2	54.9	53.6
Figure 3b
		bacteria cell viability (%)
temperature (℃)		EC				VNP
laser-		103	98	101		100	102	95
42		95	86	93		82	75	87
45		76	83	71		80	73	70
48		58	61	50		69	64	61
52		50	42	48		43	36	33
55		21	15	12		9	7	11
Figure 3e
			G422
		cell viability (%)
control		100	102	100
EC		95	95	89
VNP		89	93	90
GP-ICG-SiNPs		90	93	101
Trojan EC		91	94	93
Trojan VNP		101	97	90
EC+Laser		93	93	89
VNP+Laser		91	89	99
GP-ICG-SiNPs+Laser		13	11	14
Trojan EC+Laser		19	12	20
Trojan VNP+Laser		11	18	16
Figure 3g			the maturation of DCs (%)
Control			21.4	17.9	18.7
Blank			24.1	16.8	22.2
EC			51.7	44.1	47.3
VNP			47.2	53.1	49.6
GP-ICG-SiNPs			27.5	23.4	19.8
GP-ICG-SiNPs+Laser			37.4	30.2	39.3
Trojan EC			60.6	61.9	65.3
Trojan VNP			64.8	67.3	61.2

## Sheet: Figure 4
Figure 4a
	body weight (g)
Time (days)	0	2	4	6	8	10	12	14
PBS	21.2	21.4	21.8	21.1	21.5	20.9	21.9	22
	20.8	20.5	21	21.2	20.9	20.7	21.6	21.4
	19.7	20.1	20.8	20.2	19.5	20.3	20.6	20.8
	21.9	22.2	22	22.5	22.1	22.7	22.9	22.6
	22.5	22.1	22.6	23.1	23.3	23	23.5	23.7
VNP108	22.2	19.3	18.4	19.5	18.6	18	17.5	16.9
	22.6	20	19.1	20.8	19.4	18.2	17.1	16.6
	21.8	18.1	19.6	18.6	18.4	17.6	16.2	15.8
	20	die
	21.8	19.7	17.8	die
VNP107	24.6	22.1	22.8	22.6	23.1	22.2	22.8	23.4
	22.3	19.4	20	20.3	20.9	21	21.2	21.7
	23.7	21.5	22	21.7	22.7	21.6	22.3	22.9
	24.5	24.3	23.8	24.5	24.8	25	24.7	25.1
	22.8	22.2	23	23.6	23.2	23.3	22.8	23.2
VNP106	19.1	19.5	19.5	19.3	19.2	19.7	20.1	19.7
	21.6	22.2	22.1	21.8	22.3	22.5	22.8	22.7
	20	20.2	20	20.4	20.8	21.1	21.4	20.9
	22.2	22.6	22	22.4	22.9	23.2	23	23.3
	21.6	21.3	21.5	21.9	22.2	22.5	22.7	22.4
EC108	20.1	19.3	18.3	17.6	17.1	16.8	16.3	15.6
	21.9	20.7	19.2	18.4	17.5	17	16.7	16.1
	20	17.5	16.9	15.2	die
	20.3	18.5	17.2	16.8	16.1	15.4	15	14.7
	19.3	17.6	16.4	15.7	15.2	14.6	14.2	15.1
EC107	20	20.6	20.8	20.6	21.1	21.4	21.3	21.7
	20.7	21.3	22.7	22.2	21.8	22.5	22.3	22
	20.5	20.7	20	20.6	21.2	20.8	21.3	21.1
	20	20	19.3	19.8	20.4	20.6	21.1	20.9
	21.8	22.3	21.6	22.1	22.3	21.7	22.2	22.3
EC106	20.8	20.9	20.5	20.2	21.1	21.3	21.5	21
	21.9	22.1	22	22.4	22.7	22.5	22.7	23
	22.5	22.2	22.6	22.8	23.1	23.2	22.9	23.4
	21.5	22.7	22.3	21.9	22.2	22.6	23.1	22.8
	22	22.3	22.3	22.5	22.8	23.1	22.7	23
Figure 4c
	Intensity
		12h			24h			72h		120h				360h
Heart	0.314	0.426	0.517	0.434	0.349	0.486	0.327	0.291	0.415	0.277	0.436	0.351	0.366	0.472	0.231
liver	6.231	8.073	6.975	6.244	7.679	5.965	4.922	5.703	4.172	1.785	1.264	2.347	0.945	0.817	1.159
spleen	2.341	1.937	2.012	2.113	1.834	1.693	1.303	0.824	1.182	1.143	0.974	0.738	0.835	1.047	0.986
lung	1.43	0.921	1.148	0.923	1.206	0.839	1.134	0.866	0.791	0.943	0.779	1.12	1.039	0.885	1.214
kidney	1.206	0.937	0.743	0.964	0.711	1.302	0.885	0.727	0.693	0.836	0.693	1.137	0.852	0.768	0.704
brain	0.802	0.723	0.875	0.922	0.838	0.793	0.916	0.843	0.738	0.776	0.891	0.935	0.784	0.837	0.821
Figure 4d
	Intensity
	12h				24h			72h		120h				360h
Heart	0.295	0.376	0.451	0.524	0.439	0.364	0.327	0.391	0.442	0.304	0.353	0.331	0.297	0.386	0.334
liver	6.887	8.634	7.893	7.146	7.679	6.913	5.922	4.699	5.73	2.459	2.217	2.616	1.437	0.911	1.249
spleen	1.809	2.122	1.726	1.897	2.077	1.794	1.216	1.085	1.149	0.913	0.862	0.992	0.734	0.907	0.835
lung	1.249	1.023	0.918	1.031	1.295	1.302	1.027	0.926	0.892	0.839	1.036	0.926	0.923	0.851	0.796
kidney	1.196	0.854	0.723	1.036	0.729	1.177	0.949	0.681	0.825	0.736	0.893	1.024	0.924	0.842	0.715
brain	0.846	0.752	0.901	0.812	0.928	0.895	0.829	0.747	0.901	0.742	0.801	0.839	0.674	0.765	0.821
Figure 4f
	CFU/g tissue weight
	heart				liver			spleen		lung				kidney			brain
12h	1259	501	312	211300	152400	130200	1208	974	1069	457	831	542	12430	9860	8750	17	10	11
24h	542	237	223	61400	79800	53500	537	802	618	361	442	510	6640	5210	4860	13	8	5
72h	121	209	184	34300	51700	25200	202	376	269	212	161	127	3470	1650	2730	1	3	6
120h	126	47	19	2800	1300	900	96	195	71	45	24	69	1120	570	410	1	0	1
360h	0	0	0	0	0	0	0	0	0	0	0	0	0	0	0	0	0	0
Figure 4g
	CFU/g tissue weight
		heart			liver			spleen			lung			kidney			brain
12h	824	507	418	121400	132500	181800	1039	1403	816	537	651	483	10210	13380	9140	24	16	12
24h	302	391	283	65500	96500	78000	751	803	617	359	277	401	7290	6620	5308	11	20	9
72h	277	231	208	35700	13800	20600	550	602	490	111	87	69	1620	2510	4050	1	10	7
120h	42	68	51	1700	600	900	185	249	286	58	43	37	590	1430	830	0	3	2
360h	0	0	0	0	0	0	0	0	0	0	0	0	0	0	0	0	0	0

## Sheet: Figure 5
Figure 5b
	the penetration rates (%)
time (h)	Trojan EC				Trojan VNP
1	10.2	6.1	8.3		11.1	15.8	8.5
2	20.5	15.9	17.8		28.5	25.3	22.7
3	30.06	38.5	35.1		39.1	45.3	42.9
4	45.1	47.6	51.2		60	58.7	55.4
Figure 5d
	EC
	Intensity
		12h				24h				72h				120h
Heart	4.398	3.982	4.926		4.063	3.586	4.979		5.214	3.849	4.859		4.531	2.862	3.983
liver	85.77	91.61	83.53		81.46	77.01	84.55		47.63	58.03	52.76		42.04	32.77	38.32
spleen	9.731	5.463	7.825		3.912	8.134	6.325		6.648	8.93	11.9		10.43	8.124	9.404
lung	14.27	10.32	11.92		12.96	10.35	13.87		17.62	9.995	10.941		12.83	12.25	14.96
kidney	10.32	9.63	7.142		11.85	8.74	6.409		8.892	7.743	5.706		9.132	8.044	7.208
brain	9.635	13.91	11.87		10.3	12.76	15.33		19.91	16.87	17.43		23.05	26.26	25.11
Figure 5e
	VNP
	Intensity
		12h				24h				72h				120h
Heart	4.846	5.613	4.215		3.633	5.232	4.429		4.156	5.369	4.926		6.245	4.782	3.731
liver	80.68	85.12	79.24		72.15	76.12	82.03		54.44	46.51	48.02		34.08	26.49	28.69
spleen	12.48	8.642	9.524		8.131	11.35	9.017		12.9	11.24	0.985		9.659	10.24	9.983
lung	11.49	15.24	10.56		10.42	11.39	12.01		10.02	13.64	14.12		18.04	10.73	13.57
kidney	9.731	11.03	8.543		8.24	9.831	10.85		8.433	10.51	8.983		10.94	11.862	9.404
brain	14.82	12.18	13.45		13.7	16.48	15.2		18.53	20.48	21.02		33.14	31.17	35.22
Figure 5g
	EC
	CFU/g tissue weight
time (h)		Heart				liver				spleen				lung				kidney				brain
12	1040	780	850		171100	214700	138500		4020	3640	3310		1090	670	480		9670	7920	12250		25000	14000	38000
24	420	350	500		59200	78500	91700		2190	1620	2010		210	330	290		4010	3460	2730		36000	49000	53000
72	220	280	190		13300	31700	21400		850	650	910		40	60	90		1260	2080	950		126000	148000	175000
120	10	40	60		400	1100	500		70	150	110		0	0	50		110	210	290		643000	382000	511000
Figure 5h
	VNP
	CFU/g tissue weight
time (h)		Heart				liver				spleen				lung				kidney				brain
12	1120	870	930		157400	242100	194900		3570	4910	5520		1440	970	1160		10700	13670	9320		47000	24000	32000
24	540	620	650		108800	77200	63700		2920	3650	4290		460	530	400		5150	5370	5240		71000	49000	52000
72	270	310	380		21700	19800	35500		890	740	1020		90	120	100		1530	1360	1650		302000	184000	214000
120	20	30	40		1100	2500	4100		80	190	140		20	10	20		230	300	420		631000	759000	834000
Figure 5i
	PBS			GP-ICG-SiNPs			mCherry@VNP			Trojan VNP
	Distance(μm)	Intensity		Distance(μm)	Intensity		Distance(μm)	Intensity		Distance(μm)	Intensity
	0	0		0	36.1781		0	4.82323		0	36.5912
	1.51661	0		1.51621	64.9909		1.51463	22.1086		1.51546	90.288
	3.03322	0		3.03243	32.5963		3.02925	29.1817		3.03093	78.2172
	4.54982	0		4.54864	32.0357		4.54388	32.2524		4.54639	36.209
	6.06643	4.38091		6.06485	18.2661		6.0585	10.3591		6.06186	65.0082
	7.58304	0		7.58107	24.5759		7.57313	29.574		7.57732	62.5477
	9.09965	0		9.09728	15.285		9.08776	36.6459		9.09279	95.6657
	10.6163	0		10.6135	6.4263		10.6024	4.25254		10.6082	208.404
	12.1329	0		12.1297	10.3867		12.117	11.8299		12.1237	178.858
	13.6495	0		13.6459	10.7312		13.6316	40.8926		13.6392	184.93
	15.1661	0		15.1621	13.8175		15.1463	62.0957		15.1546	222.979
	16.6827	0		16.6783	8.60208		16.6609	70.4544		16.6701	84.2439
	18.1993	0		18.1946	1.11331		18.1755	54.1317		18.1856	140.876
	19.7159	0		19.7108	11.7121		19.6901	161.476		19.701	192.372
	21.2325	0		21.227	10.4763		21.2048	176.127		21.2165	139.833
	22.7491	0.67876		22.7432	6.56006		22.7194	190.646		22.732	170.672
	24.2657	2.41323		24.2594	17.8729		24.234	144.313		24.2474	37.5354
	25.7823	0		25.7756	23.7485		25.7486	122.789		25.7629	63.0726
	27.2989	0		27.2918	24.431		27.2633	31.5382		27.2784	137.975
	28.8156	0		28.8081	45.1798		28.7779	61.3072		28.7938	100.603
	30.3322	0		30.3243	14.769		30.2925	37.7423		30.3093	122.98
	31.8488	0		31.8405	12.7838		31.8072	42.3593		31.8248	75.134
	33.3654	0		33.3567	23.7832		33.3218	40.9057		33.3402	96.8192
	34.882	0		34.8729	46.5752		34.8364	10.6176		34.8557	32.8262
	36.3986	0		36.3891	45.2701		36.351	46.3831		36.3711	21.2616
	37.9152	0		37.9053	24.7296		37.8657	35.7512		37.8866	49.7938
	39.4318	0		39.4216	101.023		39.3803	19.5167		39.4021	77.4091
	40.9484	13.7593		40.9378	111.939		40.8949	80.4297		40.9175	96.488
	42.465	46.2477		42.454	166.032		42.4095	28.6048		42.433	61.7982
	43.9816	0.86536		43.9702	177.865		43.9241	22.0614		43.9485	41.8914
	45.4982	0		45.4864	218.119		45.4388	10.1027		45.4639	87.9264
	47.0148	25.4779		47.0026	179.569		46.9534	56.0213		46.9794	124.312
	48.5314	11.8371		48.5188	249.898		48.468	59.6902		48.4948	103.314
	50.0481	0		50.035	232.896		49.9827	64.4021		50.0103	100.944
	51.5647	0		51.5513	254.998		51.4973	12.9023		51.5258	131.115
	53.0813	0		53.0675	245.457		53.0119	33.0837		53.0412	85.3191
	54.5979	0		54.5837	252.119		54.5265	139.416		54.5567	76.696
	56.1145	0		56.0999	228.364		56.0412	134.072		56.0722	138.441
	57.6311	0		57.6161	206.726		57.5558	169.054		57.5876	180.794
	59.1477	0		59.1323	175.19		59.0704	214.083		59.1031	219.699
	60.6643	0		60.6485	155.424		60.585	101.597		60.6186	125.474
	62.1809	0		62.1647	198.913		62.0997	87.7307		62.134	102.831
	63.6975	0		63.681	114.852		63.6143	196.146		63.6495	122.774
	65.2141	0		65.1972	74.0918		65.1289	180.23		65.165	104.334
	66.7307	0		66.7134	71.7793		66.6435	150.847		66.6804	103.161
	68.2473	0		68.2296	26.6955		68.1582	121.626		68.1959	110.663
	69.764	0		69.7458	28.494		69.6728	20.1035		69.7113	87.3949
	71.2806	0		71.262	12.8184		71.1874	71.8183		71.2268	96.6199
	72.7972	0		72.7782	31.6002		72.702	64.81		72.7423	49.1105
	74.3138	0		74.2944	8.77563		74.2167	63.2391		74.2578	81.6888
	75.8304	0		75.8107	3.85052		75.7313	160.446		75.7732	59.81
	77.347	0		77.3269	17.8025		77.2459	100.976		77.2887	104.427
	78.8636	0		78.8431	13.5682		78.7605	52.9349		78.8041	24.3258
	80.3802	1.21512		80.3593	25.4681		80.2752	94.4526		80.3196	38.0752
	81.8968	0.31157		81.8755	4.03631		81.7898	35.4955		81.8351	128.179
	83.4134	0		83.3917	22.8417		83.3044	90.5008		83.3505	141.424
	84.93	0		84.9079	1.37745		84.8191	58.3983		84.866	57.794
	86.4467	0		86.4242	0		86.3337	25.7511		86.3815	183.47
	87.9633	0		87.9404	30.8111		87.8483	40.5636		87.8969	10.5838
	89.4799	0		89.4566	18.5115		89.3629	83.7654		89.4124	66.1542
	90.9965	0		90.9728	2.81139		90.8776	116.159		90.9279	18.2485
	92.5131	0		92.489	3.04662		92.3922	68.5951		92.4433	36.0096
	94.0297	0		94.0052	3.0978		93.9068	68.8739		93.9588	234.115
	95.5463	0		95.5214	5.39518		95.4214	89.1592		95.4742	81.8566
	97.0629	0		97.0377	4.28347		96.9361	83.9645		96.9897	90.6868
	98.5795	0		98.5539	27.0187		98.4507	32.2079		98.5052	58.7415
	100.096	0		100.07	16.6569		99.9653	60.4536		100.021	138.673
	101.613	0		101.586	23.6187		101.48	35.3894		101.536	76.7795
	103.129	0		103.103	2.8599		102.995	28.0651		103.052	26.1794
	104.646	0		104.619	24.3068		104.509	47.6286		104.567	45.1806
	106.163	0.16669		106.135	11.7644		106.024	23.3095		106.082	26.9954
	107.679	0		107.651	4.76458		107.538	41.5973		107.598	49.9256
	109.196	0		109.167	1.62077		109.053	93.2301		109.113	57.8802
	110.712	0		110.684	3.18064		110.568	134.918		110.629	15.9193
	112.229	0		112.2	14.2417		112.082	65.6704		112.144	64.9983
	113.746	0		113.716	18.5309		113.597	41.6088		113.66	38.5442
	115.262	2.88077		115.232	18.9086		115.112	75.3521		115.175	43.3404
	116.779	4.70496		116.748	9.09088		116.626	42.822		116.691	48.4159
	118.295	0		118.265	1.22437		118.141	18.132		118.206	87.2691
	119.812	0		119.781	11.2714		119.655	22.9931		119.722	86.9699
	121.329	0		121.297	12.7634		121.17	54.0943		121.237	48.7192
	122.845	0		122.813	2.68113		122.685	112.779		122.753	28.3301
	124.362	0		124.329	7.34637		124.199	101.913		124.268	49.0369
	125.878	0		125.846	5.11843		125.714	66.2229		125.784	48.9838
	127.395	0		127.362	3.07071		127.229	35.3127		127.299	92.1832
	128.912	0		128.878	4.57151		128.743	39.8229		128.814	90.2708
	130.428	0		130.394	0.07505		130.258	15.2889		130.33	46.0005
	131.945	0		131.911	9.88629		131.772	81.2124		131.845	67.5983
	133.461	0.13617		133.427	1.5792		133.287	87.7069		133.361	66.2235
	134.978	0.43164		134.943	20.6998		134.802	28.5606		134.876	58.3109
	136.495	0		136.459	10.5079		136.316	61.9708		136.392	88.2053
	138.011	0		137.975	25.279		137.831	27.533		137.907	72.8242
	139.528	0		139.492	24.5494		139.346	24.9172		139.423	32.2986
	141.045	0		141.008	24.8702		140.86	84.4708		140.938	15.7042
	142.561	0		142.524	46.9228		142.375	110.975		142.454	24.3622
	144.078	0		144.04	2.52445		143.889	116.972		143.969	67.8347
	145.594	0		145.556	9.3325		145.404	60.3034		145.485	61.7189
	147.111	0		147.073	8.49892		146.919	95.9756		147	35.4783
	148.628	0		148.589	11.3221		148.433	33.3492		148.515	24.6869
	150.144	0		150.105	4.63366		149.948	53.7024		150.031	23.7919
	151.661	0		151.621	19.652		151.463	52.4443		151.546	91.6514
	153.177	0		153.138	17.4712		152.977	24.5125		153.062	11.8335
	154.694	0		154.654	2.69105		154.492	68.3011		154.577	29.6121
	156.211	0		156.17	0.05619		156.006	74.0223		156.093	58.5192
	157.727	0		157.686	0.2844		157.521	87.1102		157.608	7.35737
	159.244	0		159.202	2.92107		159.036	39.7091		159.124	50.7935
	160.76	0		160.719	17.6267		160.55	17.6083		160.639	20.7395
	162.277	3.16973		162.235	4.01557		162.065	46.5079		162.155	55.8973
	163.794	12.1464		163.751	14.2812		163.58	59.161		163.67	36.2122
	165.31	0		165.267	2.72956		165.094	49.0548		165.186	93.4269
	166.827	0		166.783	1.09511		166.609	86.3195		166.701	16.9065
	168.343	0		168.3	3.19818		168.123	62.3067		168.217	12.7412
	169.86	51.6334		169.816	0.31961		169.638	66.8918		169.732	25.8097
	171.377	23.0266		171.332	0.44471		171.153	80.5356		171.247	11.3253
	172.893	57.7826		172.848	9.91475		172.667	84.4426		172.763	44.7738
	174.41	13.4974		174.365	33.9145		174.182	70.5944		174.278	43.4013
	175.927	12.9359		175.881	0.76261		175.697	61.849		175.794	52.4993
	177.443	5.76193		177.397	0.02282		177.211	83.2225		177.309	17.4933
	178.96	0		178.913	16.1211		178.726	71.3441		178.825	6.26993
	180.476	0		180.429	2.69534		180.24	17.0029		180.34	58.805
	181.993	15.7908		181.946	9.8508		181.755	20.4291		181.856	51.9405
	183.51	19.9036		183.462	12.3664		183.27	66.0152		183.371	18.7213
	185.026	0.12782		184.978	1.35581		184.784	62.3736		184.887	5.61491
	186.543	0		186.494	13.9698		186.299	9.38806		186.402	33.7631
	188.059	0.63772		188.01	37.0842		187.814	24.1284		187.918	75.4805
	189.576	0.11143		189.527	12.9329		189.328	33.9108		189.433	45.7745
	191.093	21.7112		191.043	84.6855		190.843	59.9403		190.948	69.6177
	192.609	0		192.559	0		192.357	47.9725		192.464	66.7675
	194.126	0		194.075	0		193.872	22.1517		193.979	44.5967
	195.642	0		195.592	5.2248		195.387	41.9503		195.495	57.9036
	197.159	0.17848		197.108	10.9891		196.901	36.7444		197.01	60.9811
	198.676	55.8843		198.624	1.92975		198.416	36.2235		198.526	56.6836
	200.192	9.14345		200.14	6.43494		199.931	16.1256		200.041	40.9308
	201.709	0.03595		201.656	9.88773		201.445	29.4121		201.557	46.3103
	203.225	0		203.173	10.9992		202.96	23.1398		203.072	33.7893
	204.742	0		204.689	12.7148		204.475	10.8923		204.588	42.147
	206.259	0		206.205	8.29105		205.989	4.78299		206.103	33.2012
	207.775	0		207.721	1.94643		207.504	1		207.619	11.4472
	209.292	0		209.237	32.0161		209.018	1.47855		209.134	61.7307
	210.808	12.6525		210.754	3.63778		210.533	4.07329		210.65	101.014
	212.325	28.7684		212.27	0.25168		212.048	33.7012		212.165	74.7938
	213.842	0		213.786	0.15134		213.562	6.52332		213.68	47.4373
	215.358	0		215.302	8.58778		215.077	2.40907		215.196	75.5129
	216.875	0		216.819	6.656		216.592	23.6034		216.711	24.3733
	218.392	0		218.335	2.03109		218.106	10.0943		218.227	32.0581
	219.908	0		219.851	3.00246		219.621	21.8124		219.742	16.7012
	221.425	0		221.367	5.62591		221.135	20.8067		221.258	48.325
	222.941	0		222.883	1.8548		222.65	26.9202		222.773	24.9158
	224.458	0		224.4	14.523		224.165	25.6993		224.289	9.72239
	225.975	0		225.916	20.2267		225.679	55.1976		225.804	13.2885
	227.491	0		227.432	10.9136		227.194	48.681		227.32	115.327
	229.008	0		228.948	3.52425		228.709	27.8484		228.835	6.62382
	230.524	0		230.464	6.27436		230.223	23.8806		230.351	47.8575
	232.041	0		231.981	17.1746		231.738	13.9937		231.866	98.2078
	233.558	0		233.497	1.88716		233.252	26.2384		233.381	124.001
	235.074	1.00845		235.013	10.1315		234.767	29.2741		234.897	50.251
	236.591	8.54308		236.529	3.98603		236.282	37.3183		236.412	54.8286
	238.107	0.55068		238.046	0		237.796	20.1413		237.928	36.0392
	239.624	0.2693		239.562	0		239.311	51.61		239.443	31.4511
	241.141	1.32232		241.078	14.9805		240.826	27.8398		240.959	23.5541
	242.657	0		242.594	13.6557		242.34	27.4255		242.474	10.5024
	244.174	0		244.11	6.96579		243.855	20.3433		243.99	74.7038
	245.69	0		245.627	0.35331		245.369	16.5886		245.505	83.339
	247.207	0		247.143	0.17812		246.884	22.8567		247.021	21.5913
	248.724	0		248.659	22.3154		248.399	11.6999		248.536	18.5033
	250.24	0		250.175	2.68182		249.913	1.47033		250.052	13.1255
	251.757	0		251.691	1.06727		251.428	33.7376		251.567	23.0854
	253.274	3.39689		253.208	7.77359		252.943	24.6383		253.083	17.8734
	254.79	0		254.724	5.95503		254.457	32.9856		254.598	6.52312
	256.307	0		256.24	0.63131		255.972	18.4536		256.113	42.5189
	257.823	0		257.756	10.6452		257.486	31.7008		257.629	43.197
	259.34	0		259.272	2.00258		259.001	18.0891		259.144	16.7024
	260.857	0		260.789	0		260.516	23.8477		260.66	4.4742
	262.373	0.21147		262.305	0		262.03	11.1091		262.175	7.32199
	263.89	0.55895		263.821	2.78775		263.545	30.8738		263.691	8.54396
	265.406	0		265.337	4.87111		265.06	30.2071		265.206	11.1149
	266.923	0		266.854	1.03402		266.574	73.0484		266.722	6.46796
	268.44	0		268.37	0.71184		268.089	57.4532		268.237	4.98586
	269.956	0		269.886	0		269.603	16.4666		269.753	30.4595
	271.473	0		271.402	0		271.118	14.6562		271.268	35.9439
	272.989	6.47239		272.918	57.0193		272.633	17.7996		272.784	46.2812
	274.506	0		274.435	14.6009		274.147	25.7421		274.299	51.8588
	276.023	2.46545		275.951	20.0199		275.662	23.9612		275.814	48.1072
	277.539	18.0175		277.467	19.2358		277.177	20.6682		277.33	38.1558
	279.056	1.19645		278.983	10.2218		278.691	28.6867		278.845	32.097
	280.572	0		280.499	2.26494		280.206	20.9324		280.361	29.981
	282.089	0		282.016	1.83744		281.72	46.2971		281.876	29.3049
	283.606	0		283.532	2.95378		283.235	28.8092		283.392	64.9208
	285.122	0		285.048	0		284.75	78.8654		284.907	52.494
	286.639	0		286.564	0.06926		286.264	17.5906		286.423	41.672
	288.155	0		288.081	0		287.779	10.1207		287.938	67.7406
	289.672	0		289.597	0.68785		289.294	3.51801		289.454	90.5246
	291.189	0		291.113	0.43479		290.808	25.4086		290.969	40.1277
	292.705	5.73164		292.629	0.000336885		292.323	21.5567		292.485	41.7189
	294.222	6.20196		294.145	5.69985		293.837	1.44136		294	42.6771
	295.739	0.01915		295.662	20.5164		295.352	5.44166		295.516	7.46353
	297.255	0		297.178	9.42791		296.867	11.4889		297.031	35.4253
	298.772	0		298.694	0		298.381	14.7949		298.546	15.9362
	300.288	0		300.21	0		299.896	20.6387		300.062	8.70572
	301.805	0		301.726	0.09409		301.411	8.17951		301.577	58.6159
	303.322	0.60819		303.243	4.45943		302.925	5.1434		303.093	48.0825
	304.838	0		304.759	17.786		304.44	21.2371		304.608	47.2067
	306.355	0		306.275	1.35033		305.954	18.3911		306.124	3.91747
	307.871	0		307.791	0		307.469	2.85463		307.639	9.96894
	309.388	0		309.308	0.81639		308.984	2.66615		309.155	10.0307
	310.905	0		310.824	1.33386		310.498	11.8477		310.67	13.9609
	312.421	0		312.34	0.87994		312.013	2.90543		312.186	5.35437
	313.938	0		313.856	1.94822		313.528	26.2557		313.701	3
	315.454	0		315.372	0.42299		315.042	36.4188		315.217	40.9423
	316.971	0		316.889	0		316.557	29.5965		316.732	42.4267
	318.488	7.92114		318.405	18.1598		318.071	72.2937		318.247	66.4691
	320.004	6.223		319.921	9.33747		319.586	39.0321		319.763	14.3962
	321.521	42.3941		321.437	7.22843		321.101	18.478		321.278	6.54615
	323.037	2.41967		322.953	4.18002		322.615	35.4373		322.794	6.95521
	324.554	0		324.47	0.7056		324.13	43.4472		324.309	5.8899
	326.071	0		325.986	0.7915		325.645	33.4904		325.825	4.92894
	327.587	0		327.502	0.66864		327.159	4.5324		327.34	5.27334
	329.104	0		329.018	0.76753		328.674	36.2704		328.856	18.8577
	330.62	0		330.535	4.93972		330.188	53.673		330.371	56.9123
	332.137	0		332.051	0.66356		331.703	9.03179		331.887	42.3829
	333.654	0		333.567	11.2701		333.218	2.89131		333.402	38.5057
	335.17	0		335.083	4.58141		334.732	7.00841		334.918	52.6942
	336.687	0		336.599	1.73222		336.247	11.9989		336.433	35.0026
	338.204	0		338.116	0.07205		337.762	35.3907		337.949	9.11132
	339.72	0		339.632	4.29323		339.276	50.9421		339.464	6.85905
	341.237	0		341.148	5.447		340.791	13.5437		340.979	14.245
	342.753	0		342.664	2.14284		342.305	21.0142		342.495	38.9528
	344.27	0		344.18	0.6583		343.82	43.4687		344.01	32.0628
	345.787	4.68192		345.697	2.17609		345.335	81.9664		345.526	23.1902
	347.303	0.89722		347.213	2.88802		346.849	100.397		347.041	27.9159
	348.82	0		348.729	0.94337		348.364	51.841		348.557	8.59884
	350.336	0		350.245	0.0489		349.879	46.0837		350.072	28.4687
	351.853	0		351.762	0		351.393	31.4479		351.588	47.2711
	353.37	0		353.278	14.8859		352.908	22.8724		353.103	23.6964
	354.886	0		354.794	12.4166		354.422	40.6709		354.619	32.4006
	356.403	0		356.31	2.91268		355.937	22.3575		356.134	30.0358
	357.919	0		357.826	19.4138		357.452	10.1951		357.65	30.0518
	359.436	1.44635		359.343	39.4743		358.966	5.38384		359.165	4.27808
	360.953	33.188		360.859	0.22395		360.481	20.9904		360.68	13.1236
	362.469	4.74994		362.375	0.88815		361.996	20.2471		362.196	38.4143
	363.986	0		363.891	0.01167		363.51	26.6833		363.711	40.2233
	365.502	0		365.407	0.77266		365.025	6.91141		365.227	16.5203
	367.019	0		366.924	0.38415		366.539	24.4733		366.742	54.6352
	368.536	0		368.44	6.50922		368.054	62.0851		368.258	19.7266
	370.052	0		369.956	3.4821		369.569	49.0129		369.773	144.887
	371.569	9.19173		371.472	0.54364		371.083	12.8789		371.289	8.7124
	373.086	58.9397		372.988	0.55355		372.598	29.8718		372.804	81.8217
	374.602	2.9002		374.505	10.6766		374.113	63.8719		374.32	72.1617
	376.119	0		376.021	1.06628		375.627	23.3506		375.835	3.14784
	377.635	0		377.537	1.32555		377.142	21.7931		377.351	26.8268
	379.152	0.2614		379.053	5.90434		378.656	56.622		378.866	8.51856
	380.669	2.74464		380.57	1.22331		380.171	11.2712		380.382	3.16155
	382.185	1.35962		382.086	5.97621		381.686	21.0146		381.897	40.9642
	383.702	0		383.602	0.20242		383.2	48.2151		383.412	5.93198
	385.218	0		385.118	0.35453		384.715	28.1028		384.928	3
	386.735	5.38469		386.634	3.5815		386.23	42.6638		386.443	10.4254
	388.252	42.5174		388.151	6.33236		387.744	12.9963		387.959	54.4894
	389.768	0		389.667	2.41326		389.259	30.9426		389.474	18.9484
	391.285	0		391.183	0.28019		390.774	13.9228		390.99	4.4938
	392.801	0		392.699	10.6516		392.288	30.4349		392.505	41.1037
	394.318	0		394.215	71.2663		393.803	41.1103		394.021	19.5435
	395.835	0		395.732	0.48176		395.317	41.5955		395.536	11.2531
	397.351	15.9371		397.248	0.83938		396.832	24.6686		397.052	11.1421
	398.868	1.37644		398.764	0.12848		398.347	37.7157		398.567	60.6165
	400.384	42.8048		400.28	0.13279		399.861	13.4555		400.083	100.243
	401.901	16.7915		401.797	1.42747		401.376	8.81002		401.598	37.8793
	403.418	0.0836		403.313	12.3972		402.891	28.8205		403.113	6.34336
	404.934	0		404.829	27.8522		404.405	30.8414		404.629	54.4438
	406.451	0		406.345	13.4461		405.92	49.4066		406.144	30.8497
	407.967	0		407.861	12.4432		407.434	65.0587		407.66	34.8355
	409.484	0		409.378	0.06686		408.949	32.3931		409.175	69.1921
	411.001	0.06904		410.894	0.1503		410.464	31.6706		410.691	46.139
	412.517	0		412.41	0		411.978	16.5676		412.206	36.8605
	414.034	0		413.926	1.87481		413.493	5.092		413.722	55.2802
	415.551	0		415.442	0		415.008	27.1398		415.237	25.6755
	417.067	0		416.959	8.90532		416.522	39.7272		416.753	12.9394
	418.584	0		418.475	0.19796		418.037	51.089		418.268	6.68424
	420.1	0		419.991	0		419.551	7.78487		419.784	21.4378
	421.617	0		421.507	8.33474		421.066	29.016		421.299	17.6244
	423.134	0		423.024	18.1886		422.581	79.2249		422.815	28.1451
	424.65	0		424.54	17.6473		424.095	38.6056		424.33	27.0848
	426.167	0.50316		426.056	1.75604		425.61	75.9384		425.845	23.5418
	427.683	0.18487		427.572	16.0826		427.125	29.7206		427.361	60.6601
	429.2	0		429.088	21.311		428.639	8.01393		428.876	30.522
	430.717	0		430.605	11.3211		430.154	1.12284		430.392	52.336
	432.233	0		432.121	0.37354		431.668	71.3984		431.907	17.5654
	433.75	0		433.637	4.27162		433.183	73.7057		433.423	34.2972
	435.266	0		435.153	2.62678		434.698	25.7366		434.938	31.6717
	436.783	8.78259		436.669	6.70859		436.212	53.192		436.454	12.2299
	438.3	6.69473		438.186	12.4175		437.727	20.2808		437.969	48.3873
	439.816	0		439.702	0.1545		439.242	24.1044		439.485	21.529
	441.333	0		441.218	0.93472		440.756	28.6506		441	17.3538
	442.849	0		442.734	11.2818		442.271	16.0225		442.516	53.2422
	444.366	18.5527		444.251	2.27598		443.785	62.2513		444.031	32.1737
	445.883	6.48175		445.767	0.68459		445.3	34.254		445.546	22.5296
	447.399	0.58297		447.283	17.1613		446.815	35.6802		447.062	70.9912
	448.916	0		448.799	17.0956		448.329	22.065		448.577	14.2043
	450.433	0		450.315	14.6992		449.844	48.2932		450.093	107.99
	451.949	0		451.832	4.2534		451.359	40.4532		451.608	29.0172
	453.466	0		453.348	0.71591		452.873	11.6012		453.124	32.164
	454.982	0		454.864	0.45875		454.388	22.0163		454.639	58.3956
	456.499	0		456.38	0.20835		455.902	10.179		456.155	68.2572
	458.016	0		457.896	0.69772		457.417	5.37051		457.67	27.1802
	459.532	0		459.413	0.02486		458.932	70.973		459.186	37.1207
	461.049	0		460.929	9.34357		460.446	47.1795		460.701	29.1968
	462.565	1.67745		462.445	9.23741		461.961	25.2474		462.217	18.2646
	464.082	11.2047		463.961	2.70192		463.476	15.4084		463.732	36.5191
	465.599	0.88072		465.478	0.2262		464.99	59.6263		465.248	56.0474
	467.115	0		466.994	14.4429		466.505	55.933		466.763	51.9624
	468.632	27.8229		468.51	18.6793		468.019	33.2917		468.278	37.3
	470.148	60.2492		470.026	8.83398		469.534	17.7234		469.794	54.3397
	471.665	0.72386		471.542	8.51145		471.049	3.30032		471.309	59.4789
	473.182	0		473.059	0.61854		472.563	7.83166		472.825	26.2244
	474.698	2.1231		474.575	0.09366		474.078	9.24781		474.34	22.0653
	476.215	13.2608		476.091	5.52015		475.593	13.9408		475.856	21.1241
	477.731	2.19104		477.607	3.1742		477.107	11.5396		477.371	17.5856
	479.248	55.2546		479.123	6.00535		478.622	30.7742		478.887	47.7379
	480.765	7.52853		480.64	55.9076		480.136	31.002		480.402	25.5618
	482.281	0		482.156	60.8477		481.651	34.062		481.918	21.7282
	483.798	0.12108		483.672	9.76901		483.166	30.9042		483.433	76.1462
	485.315	0.27328		485.188	0.91755		484.68	35.6983		484.949	58.4355
	486.831	26.9931		486.704	0.91431		486.195	41.5476		486.464	20.9309
	488.348	0.5515		488.221	0.49249		487.71	59.8741		487.979	3.25576
	489.864	32.2573		489.737	4.5264		489.224	8.40023		489.495	19.9342
	491.381	17.0034		491.253	0.89772		490.739	7.17871		491.01	78.3415
	492.898	0.46923		492.769	4.32542		492.253	15.8483		492.526	79.7774
	494.414	0		494.286	4.93899		493.768	42.7248		494.041	22.7209
	495.931	0		495.802	0.5109		495.283	13.2956		495.557	26.5771
	497.447	0		497.318	0.7815		496.797	25.512		497.072	12.9136
	498.964	0		498.834	0.61627		498.312	45.5268		498.588	11.4498
	500.481	0		500.35	10.1315		499.827	35.8898		500.103	15.1302
	501.997	0		501.867	30.3852		501.341	29.0511		501.619	18.7245
	503.514	0		503.383	0.28991		502.856	25.6235		503.134	50.1055
	505.03	0		504.899	0.00669		504.37	40.9324		504.65	49.0355
	506.547	0		506.415	1.6827		505.885	72.2502		506.165	6.31465
	508.064	0		507.931	9.09228		507.4	32.8521		507.68	30.1177
	509.58	0		509.448	12.3547		508.914	39.0086		509.196	75.5563
	511.097	0		510.964	16.2338		510.429	58.7819		510.711	47.0547
	512.613	0		512.48	1.81263		511.944	25.1192		512.227	30.662
	514.13	0		513.996	3.15807		513.458	92.4914		513.742	62.0201
	515.647	0		515.513	3.77747		514.973	37.4353		515.258	81.3046
	517.163	0		517.029	5.37509		516.487	3.61259		516.773	9.79128
	518.68	0		518.545	10.2867		518.002	16.9845		518.289	91.591
	520.196	0		520.061	71.1357		519.517	33.0356		519.804	112.929
	521.713	0		521.577	8.84014		521.031	41.1035		521.32	38.6164
	523.23	0		523.094	16.1057		522.546	98.3145		522.835	28.3871
	524.746	0		524.61	34.8148		524.061	11.5862		524.351	19.653
	526.263	0		526.126	8.89473		525.575	70.0219		525.866	9.42148
	527.78	0		527.642	2.62234		527.09	48.1892		527.382	69.8299
	529.296	8.22054		529.158	20.5955		528.604	70.4921		528.897	11.2518
	530.813	2.5293		530.675	13.538		530.119	81.0411		530.412	10.9176
	532.329	0		532.191	2.97212		531.634	48.9556		531.928	26.9769
	533.846	0		533.707	0.35603		533.148	15.1918		533.443	20.1591
	535.363	0		535.223	21.6566		534.663	39.0316		534.959	147.626
	536.879	0		536.74	3.11906		536.178	57.7597		536.474	32.8115
	538.396	0		538.256	0.7012		537.692	77.993		537.99	8.62382
	539.912	0		539.772	0.06527		539.207	88.0861		539.505	30.9252
	541.429	0		541.288	12.6795		540.721	103.223		541.021	72.1391
	542.946	12.4493		542.804	7.95305		542.236	107.15		542.536	46.052
	544.462	14.1918		544.321	14.4437		543.751	168.69		544.052	33.6334
	545.979	1.10109		545.837	18.9892		545.265	173.22		545.567	17.1141
	547.495	0		547.353	0.90135		546.78	218.741		547.083	32.8019
	549.012	0		548.869	6.66273		548.295	37.0735		548.598	47.3006
	550.529	0		550.385	42.7687		549.809	61.4736		550.114	35.1176
	552.045	0		551.902	0.89885		551.324	55.0072		551.629	29.3754
	553.562	0		553.418	0.88109		552.838	44.7793		553.144	15.736
	555.078	0		554.934	0.2161		554.353	23.2149		554.66	58.007
	556.595	0.36222		556.45	11.4707		555.868	3.17961		556.175	58.9769
	558.112	0.91769		557.967	12.7347		557.382	15.1922		557.691	11.0917
	559.628	0		559.483	9.86132		558.897	31.003		559.206	42.4898
	561.145	0		560.999	3.7158		560.412	39.4924		560.722	63.3754
	562.662	0		562.515	0		561.926	72.2137		562.237	24.0728
	564.178	0.07302		564.031	7.1924		563.441	74.1497		563.753	32.4888
	565.695	0		565.548	44.6016		564.956	32.5105		565.268	21.6355
	567.211	1.15149		567.064	10.9897		566.47	45.3348		566.784	10.1476
	568.728	0		568.58	28.4962		567.985	41.3788		568.299	3.85767
	570.245	0		570.096	6.4797		569.499	46.6178		569.815	43.9929
	571.761	0		571.612	9.67209		571.014	39.3967		571.33	88.0387
	573.278	0		573.129	11.1761		572.529	44.4905		572.845	54.4561
	574.794	0		574.645	12.4559		574.043	92.2536		574.361	130.327
	576.311	0		576.161	0.42327		575.558	6.88645		575.876	9.37642
	577.828	0		577.677	0.8104		577.073	38.443		577.392	34.2985
	579.344	0		579.194	0.32038		578.587	30.0663		578.907	71.9997
	580.861	15.2002		580.71	3.19399		580.102	28.4041		580.423	11.8818
	582.377	4.43372		582.226	6.53249		581.616	28.7128		581.938	8.70239
	583.894	0.10305		583.742	1.10633		583.131	33.6816		583.454	14.0135
	585.411	0		585.258	26.7554		584.646	36.413		584.969	45.0833
	586.927	0		586.775	8.79715		586.16	54.5667		586.485	51.1312
	588.444	0.00639		588.291	4.18162		587.675	93.9489		588	44.9657
	589.96	0		589.807	1.1899		589.19	102.271		589.516	65.0276
	591.477	0		591.323	5.60751		590.704	69.7883		591.031	121.582
	592.994	0		592.839	1.20236		592.219	44.008		592.547	19.0874
	594.51	15.5312		594.356	0		593.733	40.0484		594.062	39.1298
	596.027	13.1822		595.872	0.12608		595.248	26.6997		595.577	6.49749
	597.543	0		597.388	1.81353		596.763	30.327		597.093	59.2908
	599.06	0		598.904	7.93692		598.277	31.8517		598.608	32.5307
	600.577	0		600.42	12.7642		599.792	111.474		600.124	52.0605
	602.093	0		601.937	2.14573		601.307	72.4733		601.639	80.5285
	603.61	0		603.453	7.41828		602.821	44.7338		603.155	30.6712
	605.127	3.8282		604.969	10.8041		604.336	17.8847		604.67	37.7465
	606.643	6.87976		606.485	0		605.85	68.9993		606.186	53.1006
	608.16	0.00126		608.002	0.44361		607.365	124.993		607.701	28.5813
	609.676	0.18344		609.518	3.18832		608.88	67.6325		609.217	8.40812
	611.193	0		611.034	11.511		610.394	54.3564		610.732	24.4737
	612.71	0		612.55	0.44904		611.909	79.4359		612.248	78.2488
	614.226	0		614.066	0.98983		613.424	31.1483		613.763	115.927
	615.743	0		615.583	0.05904		614.938	33.8366		615.278	56.7624
	617.259	0		617.099	6.68039		616.453	41.7626		616.794	8.81421
	618.776	29.2102		618.615	10.744		617.967	17.6164		618.309	15.0727
	620.293	1.54186		620.131	2.87786		619.482	52.6024		619.825	70.4713
	621.809	0.05938		621.647	2.94015		620.997	11.0922		621.34	71.7541
	623.326	0		623.164	11.6231		622.511	5.01753		622.856	51.4733
	624.842	0		624.68	0.6635		624.026	36.7526		624.371	42.631
	626.359	0		626.196	0.11499		625.541	26.7497		625.887	19.7395
	627.876	0		627.712	2.99265		627.055	23.4116		627.402	53.6883
	629.392	0		629.229	21.5025		628.57	6.12276		628.918	100.84
	630.909	0		630.745	1.37978		630.084	60.652		630.433	71.8444
	632.425	0		632.261	0.80127		631.599	75.1903		631.949	66.7825
	633.942	0		633.777	0.96598		633.114	14.8057		633.464	84.0876
	635.459	0		635.293	6.49084		634.628	56.5127		634.979	70.6849
	636.975	0		636.81	2.79055		636.143	32.4397		636.495	30.6355
	638.492	0		638.326	1.29665		637.658	64.8112		638.01	25.2448
	640.009	0		639.842	3.32125		639.172	92.485		639.526	78.3315
	641.525	0		641.358	3.72723		640.687	69.1252		641.041	66.9151
	643.042	0		642.874	1.03932		642.201	123.75		642.557	74.6877
	644.558	0		644.391	3.4193		643.716	97.9987		644.072	70.828
	646.075	0		645.907	0.0939		645.231	14.2274		645.588	67.2371
	647.592	0		647.423	11.018		646.745	95.7197		647.103	58.8237
	649.108	0		648.939	0.38616		648.26	88.7729		648.619	85.1725
	650.625	0		650.456	4.28964		649.775	70.8151		650.134	103.373
	652.141	0.12051		651.972	0.06763		651.289	66.0593		651.65	53.6738
	653.658	0.58753		653.488	7.56158		652.804	54.36		653.165	84.5368
	655.175	12.3782		655.004	23.5651		654.318	45.715		654.681	65.969
	656.691	3.41943		656.52	9.93422		655.833	47.1454		656.196	109.282
	658.208	0		658.037	0.90938		657.348	96.8976		657.711	44.1654
	659.724	0		659.553	1.14006		658.862	53.5483		659.227	42.6943
	661.241	0		661.069	2.0729		660.377	97.4635		660.742	114.747
	662.758	0		662.585	7.35696		661.892	47.7343		662.258	143.185
	664.274	0		664.101	19.8665		663.406	30.3068		663.773	69.9639
	665.791	0		665.618	13.3753		664.921	100.859		665.289	123.073
	667.307	0		667.134	11.8473		666.435	91.0427		666.804	69.6999
	668.824	0		668.65	15.002		667.95	41.514		668.32	107.896
	670.341	0.68074		670.166	0.77196		669.465	54.5564		669.835	101.295
	671.857	3.08123		671.683	8.13733		670.979	28.3875		671.351	150.316
	673.374	0.10171		673.199	7.50684		672.494	20.632		672.866	81.5992
	674.89	0		674.715	5.27336		674.009	3.41045		674.382	91.3837
	676.407	0		676.231	22.9443		675.523	26.711		675.897	113.215
	677.924	0		677.747	2.74106		677.038	52.5692		677.412	115.276
	679.44	0		679.264	1.1585		678.552	113.624		678.928	43.0867
	680.957	0		680.78	4.20033		680.067	71.3311		680.443	34.5224
	682.474	0		682.296	18.0981		681.582	92.4017		681.959	107.045
	683.99	0		683.812	37.5776		683.096	25.1019		683.474	116.894
	685.507	0.12309		685.328	29.9616		684.611	57.7542		684.99	65.2089
	687.023	0		686.845	36.2128		686.126	71.6786		686.505	44.0968
	688.54	0		688.361	0.41161		687.64	70.7114		688.021	93.0952
	690.057	0		689.877	4.28155		689.155	162.438		689.536	134.012
	691.573	0		691.393	2.2647		690.669	159.254		691.052	121.762
	693.09	0		692.91	18.6855		692.184	179.707		692.567	97.6009
	694.606	0		694.426	14.4933		693.699	167.452		694.083	131.478
	696.123	9.85324		695.942	3.96839		695.213	114.459		695.598	99.5762
	697.64	44.0142		697.458	2.89382		696.728	40.4819		697.114	87.863
	699.156	1.53385		698.974	4.72862		698.243	65.1907		698.629	94.7883
	700.673	0		700.491	2.33008		699.757	54.6249		700.144	76.4328
	702.189	0		702.007	0.59549					701.66	121.171
	703.706	0		703.523	0.59365					703.175	132.293
	705.223	0		705.039	0.27947					704.691	139.347
	706.739	0		706.555	22.7407					706.206	123.631
	708.256	0		708.072	1.59882					707.722	97.5498
	709.772	17.2595		709.588	1.15814					709.237	153.798
	711.289	0.86677		711.104	0.10466					710.753	126.423
	712.806	0.08435		712.62	0					712.268	38.2951
	714.322	0		714.136	1.47527					713.784	103.824
	715.839	0		715.653	31.5309					715.299	73.2309
	717.356	0		717.169	41.1348					716.815	49.5695
	718.872	0		718.685	19.9711					718.33	121.881
	720.389	0		720.201	29.5569					719.845	60.2276
	721.905	0		721.718	23.7993					721.361	147.151
	723.422	0		723.234	18.5019					722.876	107.192
	724.939	0		724.75	6.41844					724.392	68.5393
	726.455	0		726.266	11.2375					725.907	117.389
	727.972	0		727.782	8.90593					727.423	61.5688
	729.488	0		729.299	6.90117					728.938	69.0064
	731.005	0		730.815	9.3049					730.454	160.648
	732.522	0		732.331	13.9426					731.969	199.444
	734.038	0		733.847	24.086					733.485	137.973
				735.363	6.7801					735	197.074
				736.88	1.90513					736.516	139.813
				738.396	0.70121					738.031	80.7053
				739.912	14.6379
				741.428	9.22099
				742.945	32.9937
				744.461	13.0024
				745.977	8.79212
				747.493	4.6804
				749.009	8.91471
				750.526	21.3393
				752.042	6.86379
				753.558	36.6213
				755.074	20.8753
				756.59	19.6349
				758.107	16.6715
				759.623	3.63042
				761.139	2.31617
				762.655	7.82082
				764.172	1.48604
				765.688	16.861
				767.204	12.4422
				768.72	18.8379
				770.236	32.8916
				771.753	28.1668
				773.269	40.9933
				774.785	8.29982
				776.301	23.7883
				777.817	47.7054
				779.334	18.1387
				780.85	1.89276
				782.366	10.7706
				783.882	7.84577
				785.399	1.74943
				786.915	18.3087
				788.431	48.4274
				789.947	20.8464
				791.463	18.3137
				792.98	71.098
				794.496	102.915
				796.012	34.2176
				797.528	4.80564
				799.044	24.6946
				800.561	7.647
				802.077	0.54701
				803.593	4.25491
				805.109	9.17952
Figure 5i
Green							Red
PBS	GP-ICG-SiNPs	EC	VNP	Trojan EC	Trojan VNP		PBS	GP-ICG-SiNPs	EC	VNP	Trojan EC	Trojan VNP
13.258	1.726	4.136	0.853	1.101	8.914		4.046	3.002	4.89	6.539	4.717	7.092
15.43	2.954	5.246	3.786	2.103	10.544		4.796	4.631	7.755	10.513	9.086	9.874
12.996	3.589	1.915	1.949	4.339	9.814		4.425	3.841	6.451	8.733	7.331	9.911

## Sheet: Figure 6
Figure 6c
				temperature (℃)
time (s)	PBS	EC	VNP	GP-ICG-SiNPs		Trojan EC	Trojan VNP
0	23.5	24.2	22.8	24.5		23.2		23.8
15	26.3	27.6	26.1	27.7		38.3		39.1
30	28.7	29.3	28.4	29.4		42.7		43.5
45	31.1	31.9	31.6	32.7		44.5		45.8
60	32.4	33.8	32.9	34		46		47.2
90	32.9	34.6	33.7	34.8		47.6		49.3
120	33.5	35.2	34.4	35.7		48.8		50.5
150	33.8	35.7	35.2	36.6		49.2		51
180	34.2	36.1	35.8	37.4		49.6		51.4
210	34.6	36.4	36.1	38.1		50.1		51.5
240	34.9	36.6	36.3	38.5		50.4		51.8
270	35.2	36.9	36.5	38.9		50.6		51.9
300	35.4	37	36.7	39.2		50.7		51.9
Figure 6e
			PBS
time (days)	Bioluminescence (106p-1s-1cm-2sr-1)
0	8.387	7.978	12.438	2.106	6.858
4	19.41	25.53	34.11	11.63	25.92
8	65.32	87.9	92.51	48.49	59.26
12	131.98	156.5	173.2	102.38	146.52
16	223.6	249.4	236.25	160.21	215.64
			EC
time (days)	Bioluminescence (106p-1s-1cm-2sr-1)
0	2.761	4.896	11.45	8.834	0.7326
4	8.091	11.84	26.52	19.57	5.166
8	35.09	42.47	67.84	75.36	29.04
12	70.51	93.57	130.7	124.52	76.25
16	156.1	188.9	223.6	205.76	135.77
			VNP
time (days)	Bioluminescence (106p-1s-1cm-2sr-1)
0	3.049	6.979	13.53	8.179	7.495
4	6.851	12.06	34.39	22.35	18.64
8	42.07	63.09	79.22	65.21	71.58
12	89.36	139.58	118.9	145.23	126.9
16	170.04	201.9	187.6	225.4	171.3
			GP-ICG-SiNPs
time (days)	Bioluminescence (106p-1s-1cm-2sr-1)
0	4.186	9.85	6.239	8.711	5.011
4	7.294	25.27	32.65	21.492	16.59
8	61.43	57.36	62.69	76.49	48.18
12	117.49	124.6	107.8	130.6	97.13
16	208.2	223.9	183.4	214.5	168.2
			Trojan EC
time (days)	Bioluminescence (106p-1s-1cm-2sr-1)
0	4.153	2.979	0.9421	8.186	1.291
4	21.7004	15.9068	6.834	18.32	8.459
8	33.21	27.12	12.48	39.47	15.14
12	61.37	39.58	31.67	55.92	30.87
16	107.06	55.14	64.59	81.15	58.33
			Trojan VNP
time (days)	Bioluminescence (106p-1s-1cm-2sr-1)
0	4.153	2.979	0.9421	8.186	1.291
4	21.7004	15.9068	6.834	18.32	8.459
8	33.21	27.12	12.48	39.47	15.14
12	61.37	39.58	31.67	55.92	30.87
16	107.06	55.14	64.59	81.15	58.33
Figure 6f
	survival curves
				GP-ICG-
time (days)	PBS	EC	VNP	SiNPs	Trojan EC	Trojan VNP
19	1
20	1
22	1
22	1
25	1
25	1
26	1
29	1
21		1
23		1
26		1
28		1
29		1
32		1
35		1
35		1
23			1
24			1
28			1
30			1
32			1
32			1
34			1
37			1
20				1
21				1
23				1
25				1
27				1
27				1
30				1
31				1
43					1
46					1
48					1
50					1
51					1
53					1
56					1
58					1
41						1
47						1
51						1
54						1
56						1
58						1
60						1
63						1
Figure 6i
		DC maturation (%)
PBS	26.3	21.4	20.6	29.1	26.7	24.5	27.4	25.3
GP-ICG-SiNPs+Laser	25.4	27.5	26.6	22.5	21.7	28.3	23.2	23.5
EC+Laser	37.6	37.1	35.3	39.6	41.5	34.7	39.9	36.3
VNP+Laser	38.9	40.2	42.8	37.9	36.4	41.6	43.1	39.6
Trojan EC+Laser	47.4	51	48.2	52.2	53.5	51.4	49.1	48.8
Trojan VNP+Laser	52	49.7	47.6	55.6	48.8	51.3	53.8	50.2
Figure 6j
			CD8+ in CD3+CD45+ (%)
PBS	0.35	0.42	0.28	0.51	0.47	0.22	0.59	0.36
GP-ICG-SiNPs	0.56	0.26	0.39	0.3	0.42	0.35	0.41	0.47
EC	0.78	0.9	0.84	0.68	0.56	0.72	0.75	0.83
VNP	0.91	0.69	0.71	0.76	0.84	0.97	0.66	0.85
PD-L1	0.45	0.29	0.61	0.53	0.35	0.51	0.27	0.33
Trojan EC	1.3	1.14	0.97	1.08	1.21	0.81	1.02	1.15
Trojan VNP	1.28	1.06	1.27	1.12	0.96	1.21	0.87	1.16
Trojan VNP+PD-L1	1.39	1.2	1.45	1.14	0.93	1.07	1.24	1.19
Figure 6k
			CD3-NK1.1+ (%)
PBS	0.14	0.27	0.47	0.17	0.33	0.07	0.19	0.21
GP-ICG-SiNPs	0.15	0.29	0.37	0.18	0.54	0.13	0.03	0.31
EC	0.97	0.62	0.74	0.89	1.04	0.67	0.81	0.53
VNP	0.62	0.88	0.73	0.46	1.1	0.93	0.92	0.79
PD-L1	0.22	0.41	0.08	0.19	0.23	0.19	0.26	0.36
Trojan EC	2.17	1.69	1.4	1.38	1.93	1.73	1.84	1.53
Trojan VNP	1.95	1.62	2.05	1.73	1.56	1.35	1.82	1.76
Trojan VNP+PD-L1	2	1.74	1.62	1.75	1.86	2.18	1.57	1.83
Figure 6l
			F4/80+CD11b+ (%)
PBS	3.08	2.51	1.47	4.28	2.12	0.93	2.74	3.65
GP-ICG-SiNPs	2.77	0.69	1.72	2.81	3.74	3.13	2.66	1.26
EC	5.68	4.48	7.54	6.94	9.48	7.15	5.29	8.36
VNP	6.62	7.03	4.88	5.64	8.87	8.35	9.25	6.13
PD-L1	3.51	4.6	2.08	2.91	3.12	4.49	6.2	1.76
Trojan EC	9.47	6.72	8.45	9.84	11.7	10.4	6.18	12.2
Trojan VNP	10.8	12.6	9.52	7.37	6.79	11.43	10.93	8.46
Trojan VNP+PD-L1	11.4	14.7	9.68	6.57	7.66	10.19	12.3	9.36
Figure 6m
		IFN-γ	pg/ml
PBS	5.76	8.88	3.31	6.27	11.72
EC	22.29	30.17	24.21	19.74	32.27
VNP	28.84	25.92	32.97	18.98	21.36
GP-ICG-SiNPs	10.6	6.74	5.06	13.26	4.21
Trojan EC	59.88	54.78	50.56	45.61	46.45
TrojanVNP	60.4	58.47	54.26	48.97	46.38
Figure 6n
		TNF-α	pg/ml
PBS	19.56	13.62	16.44	26.87	22.43
EC	56.4	60.78	70.29	47.84	62.13
VNP	64.06	77.84	59.21	51.89	71.25
GP-ICG-SiNPs	20.17	16.27	27.88	13.68	23.34
Trojan EC	87.18	104.94	91.51	80.79	93.52
TrojanVNP	98.21	82.92	100.87	112.31	93.24

## Sheet: Figure 7
Figure 7c
			Intensity
		Heart			Liver			Spleen			Lung			Kidney			Brain
PBS	3.479	3.031	4.034	4.181	4.503	3.719	3.683	5.365	3.923	3.04	5.247	3.714	3.113	3.412	4.025	3.794	3.405	2.947
m@EC	4.697	4.939	4.545	15.37	18.81	14.24	3.424	5.823	4.24	5.667	3.362	4.271	3.91	4.481	5.72	32.64	30.83	24.12
m@VNP	5.763	5.237	5.025	15.28	18.3	12.62	5.029	4.546	5.13	3.35	3.823	4.356	5.13	3.68	4.21	27.83	36.016	29.42
Trojan EC	4.027	3.611	4.713	9.95	11.71	14.42	5.303	4.234	3.432	5.259	3.807	3.428	3.945	4.684	5.32	15.48	12.31	9.29
Trojan VNP	4.011	4.676	4.461	12.37	10.56	11.35	4.198	3.531	3.192	4.555	4.012	3.137	3.466	4.013	2.79	13.69	14.98	10.24
Figure 7d
			Intensity
		Heart			Liver			Spleen			Lung			Kidney			Brain
PBS	3.757	2.953	3.582	4.371	3.221	4.142	3.338	3.065	4.101	4.139	3.216	2.714	2.873	3.521	3.865	2.924	3.814	3.745
m@EC	4.073	2.69	3.463	3.647	4.669	4.503	3.918	3.497	3.174	2.791	3.594	3.367	2.541	3.172	3.771	26.36	32.72	25.97
m@VNP	4.385	3.194	3.692	3.367	4.171	3.519	3.651	2.976	3.686	3.238	4.197	2.785	3.652	2.917	3.642	28.79	30.47	31.68
Trojan EC	3.352	4.247	2.954	4.166	3.498	3.732	3.958	2.795	4.425	3.511	3.876	2.839	4.047	3.891	3.418	4.136	2.944	3.491
Trojan VNP	3.569	3.182	2.741	2.696	4.257	3.347	3.228	2.965	3.748	3.434	4.156	3.918	3.355	3.838	2.917	3.615	2.875	3.826
Figure 7g
	CFU/g tissue weight
		EC				VNP
Heart	39	53	34		42	46	31
Liver	5040	4830	4120		4510	4730	4230
Spleen	130	109	173		119	153	145
Lung	28	34	21		11	24	32
Kindey	485	426	529		472	435	392
Brain	438000	496000	379000		564000	415000	486000
		Trojan EC				Trojan VNP
Heart	28	21	35		22	31	11
Liver	2940	2150	2730		2650	2140	1710
Spleen	76	101	88		66	97	75
Lung	1	0	4		0	0	5
Kindey	245	303	310		268	226	313
Brain	41000	5900	32000		41000	53000	2700
Figure 7h
	CFU/g tissue weight
		EC				VNP
Heart	0	0	0		0	0	0
Liver	0	0	0		0	0	0
Spleen	0	0	0		0	0	0
Lung	0	0	0		0	0	0
Kindey	0	0	0		0	0	0
Brain	518	560	551		658	667	647
		Trojan EC				Trojan VNP
Heart	0	0	0		0	0	0
Liver	0	0	0		0	0	0
Spleen	0	0	0		0	0	0
Lung	0	0	0		0	0	0
Kindey	0	0	0		0	0	0
Brain	0	0	0		0	0	0

## Sheet: Figure S2
Figure S2c
	Diameter (Number %)			Diameter (Number %)			Diameter (Number %)
SiNPs	1.499	0	GP-SiNPs	1.499	0	GP-ICG-	1.499	0
	1.736	0		1.736	0	SiNPs	1.736
	2.01	0		2.01	0		2.01	0
	2.328	0		2.328	0		2.328
	2.696	10.9		2.696	0		2.696	0
	3.122	32.9		3.122	0		3.122
	3.615	36		3.615	0		3.615	0
	4.187	16.9		4.187	1.1		4.187	0
	4.849	2.9		4.849	16.9		4.849	3.8
	5.615	0		5.615	39.4		5.615	23.9
	6.503	0		6.503	32.8		6.503	41.3
	7.531	0		7.531	9.5		7.531	26.1
	8.721	0		8.721	0.3		8.721	4.9
	10.1	0		10.1	0		10.1	0
	11.7	0		11.7	0		11.7	0
	13.54	0		13.54	0		13.54	0
Figure S2d
Wavelength (nm)		SiNPs	ICG	GP-SiNPs-ICG
200		3.0972	0.2157	3.4981
202		3.2887	0.2133	3.27
204		3.3822	0.2151	3.3797
206		3.4602	0.2191	3.5165
208		3.5941	0.2241	3.4
210		3.2713	0.2299	3.4936
212		3.3257	0.2335	3.5662
214		3.3708	0.2331	3.424
216		3.5672	0.2278	3.6429
218		3.3126	0.2149	3.4878
220		3.5094	0.1988	3.5944
222		3.48	0.1788	3.4547
224		3.3695	0.1587	3.5405
226		3.4455	0.1417	3.6121
228		3.4707	0.1284	3.6822
230		3.4101	0.1195	3.6203
232		3.2609	0.111	3.5482
234		3.1719	0.101	3.4802
236		3.0779	0.0912	3.4682
238		3.0171	0.0819	3.3486
240		2.9643	0.0722	3.3498
242		2.9293	0.0647	3.2988
244		2.8645	0.0597	3.2236
246		2.7438	0.0545	3.1606
248		2.6301	0.0511	3.0818
250		2.4646	0.0486	2.9175
252		2.2584	0.0464	2.7249
254		2.1031	0.0461	2.5483
256		1.9165	0.0446	2.3483
258		1.7517	0.0446	2.1581
260		1.6011	0.045	1.9987
262		1.4916	0.0454	1.8651
264		1.3737	0.0449	1.7288
266		1.282	0.0438	1.6193
268		1.2148	0.0418	1.5365
270		1.1559	0.0397	1.4619
272		1.11	0.0375	1.4018
274		1.0718	0.036	1.3511
276		1.0376	0.0347	1.303
278		1.0137	0.0328	1.269
280		0.9923	0.0315	1.2383
282		0.9728	0.0304	1.2132
284		0.9562	0.0296	1.1926
286		0.9449	0.0282	1.1754
288		0.9374	0.0275	1.1648
290		0.9317	0.0266	1.1573
292		0.9287	0.0258	1.1541
294		0.9278	0.0256	1.1538
296		0.9292	0.0244	1.1548
298		0.9313	0.0241	1.1564
300		0.9337	0.0233	1.1587
302		0.936	0.0232	1.1612
304		0.9382	0.0232	1.1642
306		0.9414	0.0227	1.1678
308		0.9436	0.0233	1.1712
310		0.9467	0.0233	1.174
312		0.9488	0.0224	1.1767
314		0.9504	0.0226	1.1786
316		0.9494	0.0216	1.1772
318		0.9451	0.0215	1.1744
320		0.9396	0.0223	1.1681
322		0.9295	0.0223	1.1576
324		0.9158	0.0216	1.1432
326		0.9028	0.0216	1.1256
328		0.8833	0.0214	1.1055
330		0.8636	0.0179	1.0773
332		0.8432	0.0189	1.0515
334		0.8214	0.018	1.0242
336		0.7986	0.0176	0.9905
338		0.7738	0.0161	0.9593
340		0.7461	0.0161	0.9259
342		0.7159	0.0165	0.8874
344		0.6809	0.0166	0.8446
346		0.6492	0.0186	0.8057
348		0.6175	0.017	0.7642
350		0.583	0.0177	0.7241
352		0.5507	0.0189	0.6858
354		0.5201	0.0196	0.6509
356		0.492	0.019	0.6181
358		0.4688	0.0205	0.5907
360		0.4443	0.0211	0.5653
362		0.4238	0.0221	0.542
364		0.4037	0.0234	0.5207
366		0.3825	0.0237	0.4985
368		0.3606	0.0232	0.4768
370		0.3409	0.0263	0.4572
372		0.3216	0.0255	0.4355
374		0.3052	0.0264	0.4181
376		0.2878	0.0262	0.4008
378		0.274	0.0275	0.3841
380		0.2606	0.0271	0.371
382		0.2484	0.0271	0.3579
384		0.2397	0.0275	0.3473
386		0.2287	0.0284	0.3385
388		0.2189	0.0278	0.3283
390		0.2112	0.0296	0.3211
392		0.2036	0.0287	0.3112
394		0.1956	0.0282	0.3037
396		0.1899	0.0277	0.295
398		0.1823	0.0263	0.2876
400		0.1753	0.0256	0.2791
402		0.1685	0.025	0.2717
404		0.162	0.0235	0.2632
406		0.1574	0.0224	0.2541
408		0.1521	0.0215	0.246
410		0.1473	0.021	0.2372
412		0.1445	0.0196	0.2295
414		0.1405	0.0191	0.2217
416		0.1369	0.0197	0.2165
418		0.1338	0.0195	0.2106
420		0.1309	0.0191	0.2059
422		0.1292	0.0183	0.2016
424		0.1262	0.0174	0.197
426		0.1247	0.0171	0.1934
428		0.1214	0.0173	0.1886
430		0.1193	0.0172	0.1856
432		0.1162	0.0162	0.1813
434		0.1146	0.016	0.1779
436		0.1112	0.0153	0.1742
438		0.1091	0.0149	0.1708
440		0.1055	0.0143	0.1657
442		0.1053	0.0147	0.1629
444		0.1023	0.0138	0.1595
446		0.099	0.0132	0.1553
448		0.0976	0.0144	0.1531
450		0.0959	0.0143	0.1505
452		0.0931	0.0133	0.1465
454		0.0911	0.0127	0.1438
456		0.0888	0.0135	0.1413
458		0.0863	0.0124	0.1369
460		0.0845	0.011	0.1347
462		0.0831	0.0118	0.1316
464		0.0799	0.0114	0.1287
466		0.0775	0.0099	0.1245
468		0.0766	0.0106	0.1216
470		0.0742	0.0091	0.1194
472		0.0714	0.0088	0.1138
474		0.0707	0.009	0.1108
476		0.0688	0.0076	0.1087
478		0.0663	0.0075	0.1042
480		0.0664	0.0076	0.1018
482		0.0628	0.0079	0.0993
484		0.0623	0.007	0.0963
486		0.0605	0.0066	0.0946
488		0.0589	0.0073	0.0928
490		0.0581	0.0067	0.0903
492		0.0567	0.0068	0.0879
494		0.055	0.0071	0.0869
496		0.0528	0.0052	0.0838
498		0.0526	0.0058	0.0823
500		0.0509	0.0047	0.0816
502		0.0487	0.007	0.08
504		0.0487	0.0067	0.0771
506		0.048	0.0058	0.0751
508		0.0477	0.0063	0.0738
510		0.0458	0.0069	0.0731
512		0.0435	0.0036	0.0691
514		0.0424	0.0063	0.0679
516		0.0437	0.0056	0.0681
518		0.0399	0.0059	0.0657
520		0.039	0.004	0.063
522		0.0392	0.0053	0.0616
524		0.0392	0.0058	0.0614
526		0.0352	0.0055	0.0575
528		0.0362	0.0062	0.0575
530		0.0348	0.0047	0.0558
532		0.0333	0.0061	0.0551
534		0.0321	0.0062	0.0527
536		0.0316	0.006	0.052
538		0.0321	0.0054	0.051
540		0.0304	0.0062	0.0505
542		0.0299	0.0053	0.0486
544		0.0296	0.0062	0.049
546		0.0279	0.0059	0.0457
548		0.0288	0.0087	0.048
550		0.0262	0.008	0.0481
552		0.0242	0.0067	0.0454
554		0.0248	0.0051	0.0436
556		0.0248	0.0077	0.0482
558		0.0236	0.0098	0.0467
560		0.0233	0.0093	0.0433
562		0.0217	0.0103	0.0423
564		0.022	0.007	0.0426
566		0.0223	0.0092	0.0444
568		0.0194	0.0107	0.0419
570		0.0219	0.0128	0.0467
572		0.0198	0.011	0.0442
574		0.0179	0.0109	0.0433
576		0.0188	0.0121	0.0473
578		0.0181	0.0105	0.0472
580		0.0191	0.0116	0.0458
582		0.0161	0.0135	0.0461
584		0.0183	0.0141	0.0489
586		0.0185	0.0157	0.0481
588		0.0157	0.0162	0.0492
590		0.0165	0.0152	0.0498
592		0.0179	0.0168	0.0547
594		0.0146	0.0158	0.0538
596		0.0153	0.0176	0.0496
598		0.015	0.0184	0.0552
600		0.0121	0.0188	0.0565
602		0.0128	0.0182	0.0582
604		0.0146	0.0197	0.0582
606		0.0098	0.021	0.0627
608		0.0124	0.0214	0.0617
610		0.0127	0.0252	0.0664
612		0.0149	0.027	0.0708
614		0.0103	0.0282	0.0709
616		0.0109	0.0285	0.074
618		0.0111	0.0258	0.0762
620		0.0115	0.0352	0.0822
622		0.0133	0.0335	0.0844
624		0.0102	0.0312	0.0826
626		0.0129	0.035	0.0896
628		0.0115	0.0334	0.0945
630		0.0119	0.0362	0.0962
632		0.01	0.0388	0.1028
634		0.0112	0.0428	0.1092
636		0.0106	0.0393	0.1113
638		0.0098	0.0428	0.1155
640		0.0094	0.0468	0.1211
642		0.0102	0.0471	0.1299
644		0.0093	0.0499	0.1342
646		0.008	0.0516	0.1433
648		0.0112	0.0531	0.1476
650		0.0091	0.0557	0.1537
652		0.0074	0.0609	0.1647
654		0.007	0.0576	0.1711
656		0.0115	0.0605	0.1767
658		0.0095	0.0617	0.1862
660		0.0073	0.0646	0.1955
662		0.0049	0.0668	0.2052
664		0.0089	0.0695	0.2131
666		0.0077	0.071	0.2228
668		0.005	0.0727	0.2302
670		0.0088	0.0764	0.2401
672		0.0073	0.0821	0.2539
674		0.0074	0.0841	0.2646
676		0.0046	0.0872	0.2747
678		0.0059	0.0927	0.2835
680		0.0071	0.0964	0.2961
682		0.0095	0.0986	0.306
684		0.0086	0.0994	0.3148
686		0.0074	0.1112	0.3355
688		0.0069	0.1155	0.3411
690		0.0104	0.1177	0.3503
692		0.0019	0.1226	0.3646
694		0.0091	0.126	0.3788
696		0.0043	0.1349	0.3891
698		0.0057	0.134	0.398
700		0.0023	0.1369	0.4092
702		0.0061	0.1431	0.4196
704		0.0042	0.1501	0.4259
706		0.0029	0.146	0.4383
708		0.0048	0.1542	0.4467
710		0.0057	0.1564	0.4585
712		0.0053	0.1576	0.4586
714		0.0047	0.1579	0.4641
716		0.0083	0.1648	0.472
718		0.0089	0.1603	0.4755
720		0.0063	0.1635	0.4774
722		0.0041	0.1606	0.476
724		0.004	0.1633	0.4844
726		0.0054	0.1606	0.4879
728		0.0099	0.1665	0.4786
730		0.0075	0.1666	0.4767
732		0.0053	0.1659	0.4725
734		0.0065	0.1681	0.4719
736		0.0044	0.1709	0.4663
738		0.0032	0.1725	0.4606
740		0.0037	0.1812	0.4601
742		0.0082	0.1861	0.4572
744		0.0007	0.1922	0.4476
746		0.0043	0.1959	0.4479
748		0.0055	0.2056	0.4534
750		0.0088	0.2148	0.4479
752		0.0032	0.2208	0.453
754		0.0051	0.234	0.4535
756		0.0015	0.2477	0.4592
758		0.0043	0.2602	0.4695
760		0.001	0.2703	0.4811
762		0.0032	0.2835	0.4875
764		0.0051	0.296	0.5033
766		0.0068	0.3059	0.514
768		0.0028	0.3172	0.5283
770		0.004	0.3287	0.5453
772		0.006	0.3335	0.5605
774		0.0029	0.3417	0.5746
776		0.0032	0.3428	0.5917
778		0.0015	0.3496	0.6054
780		0.0022	0.3513	0.6168
782		0.0039	0.3471	0.6332
784		0.0107	0.3421	0.6397
786		0.0024	0.338	0.6506
788		0.0039	0.3256	0.6537
790		0.0041	0.3146	0.6607
792		0.0075	0.303	0.667
794		0.0027	0.2803	0.6568
796		0.0052	0.265	0.6552
798		0.005	0.2493	0.6452
800		0.0085	0.229	0.6317
802		0.0049	0.2143	0.6216
804		0.0049	0.1875	0.5976
806		0.0049	0.1712	0.5819
808		0.0066	0.161	0.5689
810		0.0028	0.1402	0.5399
812		0.0077	0.1256	0.5134
814		0.0037	0.1117	0.4903
816		0.0066	0.1027	0.4642
818		0.0044	0.0847	0.4425
820		0.0031	0.0808	0.4158
822		0.0035	0.0654	0.3834
824		0.0034	0.0595	0.3592
826		0.0049	0.0553	0.3376
828		0.0015	0.0472	0.3084
830		0.0047	0.0421	0.2912
832		0.0003	0.0348	0.2636
834		0.0047	0.0316	0.2451
836		0.0048	0.0314	0.2311
838		0.007	0.0264	0.21
840		0.0037	0.0228	0.1906
842		0.0028	0.0165	0.1724
844		0.0033	0.0208	0.1565
846		0.0033	0.0157	0.15
848		0.0096	0.016	0.1323
850		0.0047	0.013	0.1217
852		-0.0003	0.0076	0.1123
854		0.0053	0.0203	0.1061
856		0.0048	0.0092	0.0966
858		0.004	0.0101	0.0847
860		0.0024	0.0037	0.0737
862		0.0076	0.0079	0.0724
864		0.0044	0.0096	0.0632
866		0.0067	0.0026	0.0607
868		0.0046	0.0073	0.0526
870		0.0027	0.0061	0.0476
872		0.0038	0.0024	0.0439
874		0.0041	0.0027	0.0358
876		0.002	0.003	0.0375
878		0.0052	0.0025	0.0322
880		0.0022	0.0031	0.0306
882		0.0034	0.0022	0.0273
884		0.0037	0.001	0.0235
886		0.0036	0.0034	0.0231
888		0.0031	0.002	0.0211
890		0.0042	0.0011	0.0183
892		0.0063	0.007	0.0204
894		0.0019	0.0031	0.0183
896		0.0033	0.0006	0.0158
898		0.0041	0.003	0.0152
900		0.0015	0.004	0.0137
902		0.0032	0.0017	0.0143
904		0.0042	0.0021	0.014
906		0.0039	0.0021	0.0128
908		0.0027	0.0052	0.0157
910		0.0041	0.0025	0.0118
912		0.0041	0.0036	0.0145
914		0.0063	0.0023	0.0141
916		0.0035	0.0018	0.0101
918		0.0026	0.0005	0.0106
920		0.004	-0.0003	0.0074
922		0.0049	-0.0015	0.0093
924		0.0034	0	0.0114
926		0.0025	0.0064	0.0133
928		0.0056	0.0053	0.0109
930		0.0041	0.0018	0.0099
932		0.0027	-0.0001	0.0071
934		0.0043	0.0038	0.0098
936		0.0067	0.0016	0.0097
938		0.0051	0.0022	0.0097
940		0.0041	0.0029	0.009
942		0.004	0.0009	0.0073
944		0.0023	0.0031	0.0087
946		0.002	0.0035	0.0086
948		0.005	0.0032	0.0104
950		0.0028	0.0029	0.0089
952		0.0046	0.0024	0.0089
954		0.0042	0.0032	0.0088
956		0.0051	0.0052	0.0113
958		0.0073	0.0041	0.0107
960		0.0048	0.0061	0.0131
962		0.0062	0.0053	0.0111
964		0.0058	0.0032	0.0084
966		0.0032	0.0041	0.0117
968		0.005	0.0025	0.0093
970		0.0061	0.0036	0.0096
972		0.0062	0.0029	0.0097
974		0.0053	0.0005	0.0072
976		0.0028	0.0048	0.0096
978		0.0042	0.0036	0.0089
980		0.0034	0.0023	0.0076
982		0.0038	0.0029	0.0078
984		0.0013	0.0038	0.0103
986		0.0053	0.0057	0.01
988		0.0002	0.0055	0.009
990		0.0026	0.0028	0.0081
992		0.003	0.0016	0.0077
994		0.0029	0.0005	0.0059
996		0.0031	0.0022	0.0066
998		0.0074	0.0013	0.0083
1000		0.0024	0.0042	0.0093
Figure S2e
			GP-ICG-	GP-ICG-
Wavelength (nm)		GP	SiNPs	SiNPs+phenol-sulfuric
300		0.0638	1.2234	0.0604
301		0.0621	1.2246	0.1177
302		0.0602	1.2257	0.2564
303		0.0586	1.2279	0.3782
304		0.0576	1.2297	0.5421
305		0.0558	1.2313	0.6598
306		0.0538	1.2327	0.7392
307		0.0528	1.2344	0.8023
308		0.0518	1.2369	0.8423
309		0.0506	1.2385	0.8666
310		0.0494	1.2402	0.8851
311		0.0482	1.2423	0.8945
312		0.0467	1.2431	0.8966
313		0.0459	1.2433	0.8979
314		0.0449	1.2438	0.8967
315		0.043	1.2433	0.8943
316		0.0422	1.2434	0.8911
317		0.0414	1.2387	0.8852
318		0.0398	1.2366	0.8775
319		0.0391	1.2328	0.8706
320		0.0381	1.2284	0.8627
321		0.0364	1.2226	0.8526
322		0.0364	1.2149	0.8415
323		0.0353	1.2071	0.8293
324		0.0339	1.1979	0.8163
325		0.0333	1.1892	0.8053
326		0.033	1.179	0.7898
327		0.0305	1.1664	0.7757
328		0.0293	1.1554	0.7599
329		0.0303	1.1429	0.7439
330		0.029	1.127	0.7254
331		0.0282	1.1136	0.7091
332		0.0265	1.0992	0.693
333		0.0246	1.0872	0.6794
334		0.0243	1.0739	0.6663
335		0.0241	1.0566	0.6507
336		0.0236	1.0418	0.6365
337		0.0229	1.0272	0.6235
338		0.0215	1.0096	0.6096
339		0.022	0.9929	0.5972
340		0.0186	0.9745	0.5846
341		0.0193	0.9531	0.5695
342		0.0174	0.9336	0.5589
343		0.0184	0.9098	0.5456
344		0.018	0.8899	0.5322
345		0.017	0.8711	0.5214
346		0.0165	0.8475	0.5122
347		0.0159	0.826	0.5007
348		0.0151	0.8031	0.4922
349		0.0154	0.7829	0.4855
350		0.0145	0.7594	0.4751
351		0.0139	0.7405	0.4686
352		0.0137	0.718	0.4612
353		0.0125	0.6946	0.4532
354		0.0125	0.678	0.4486
355		0.0138	0.6592	0.4421
356		0.0119	0.6414	0.4355
357		0.0127	0.6254	0.4304
358		0.0112	0.6093	0.4261
359		0.0111	0.594	0.4212
360		0.0115	0.5781	0.4166
361		0.0114	0.5651	0.4125
362		0.01	0.5518	0.4075
363		0.0108	0.5405	0.4051
364		0.0112	0.5268	0.4007
365		0.0094	0.5107	0.3958
366		0.0099	0.4967	0.3924
367		0.0101	0.4829	0.3898
368		0.0103	0.4709	0.3842
369		0.0093	0.4581	0.3832
370		0.009	0.4436	0.3785
371		0.0097	0.4319	0.3733
372		0.0103	0.4203	0.3704
373		0.0095	0.4106	0.3688
374		0.0104	0.3987	0.3637
375		0.0093	0.3858	0.3621
376		0.01	0.3749	0.358
377		0.0084	0.3652	0.3557
378		0.0084	0.3561	0.3531
379		0.0079	0.3477	0.3508
380		0.0071	0.339	0.348
381		0.0101	0.3314	0.3481
382		0.0082	0.3224	0.3446
383		0.008	0.3161	0.3445
384		0.0083	0.3105	0.3427
385		0.0074	0.3032	0.3412
386		0.0081	0.2978	0.3404
387		0.0079	0.2924	0.3399
388		0.0071	0.2859	0.3386
389		0.008	0.2812	0.3394
390		0.0077	0.2765	0.3386
391		0.0071	0.2697	0.338
392		0.008	0.2653	0.3383
393		0.0071	0.2602	0.3391
394		0.0072	0.2549	0.3392
395		0.0067	0.2507	0.3409
396		0.008	0.2471	0.3422
397		0.0077	0.2407	0.3437
398		0.008	0.2358	0.3448
399		0.0069	0.2318	0.3466
400		0.0068	0.2265	0.349
401		0.0071	0.2242	0.3504
402		0.0065	0.2199	0.3537
403		0.0062	0.2145	0.3547
404		0.0075	0.2119	0.3579
405		0.0059	0.2067	0.3596
406		0.0069	0.2046	0.362
407		0.0061	0.2015	0.3658
408		0.0069	0.1988	0.3669
409		0.0058	0.1951	0.3698
410		0.0073	0.1926	0.373
411		0.0061	0.1896	0.3748
412		0.0068	0.1873	0.3784
413		0.0078	0.1857	0.3823
414		0.0063	0.1815	0.3844
415		0.0053	0.1798	0.3885
416		0.0054	0.1786	0.3903
417		0.0058	0.1766	0.3936
418		0.007	0.1745	0.3966
419		0.0063	0.1729	0.3992
420		0.0054	0.1708	0.4019
421		0.0054	0.1692	0.4044
422		0.0057	0.1681	0.4064
423		0.006	0.166	0.4086
424		0.0059	0.165	0.4104
425		0.0056	0.1635	0.4131
426		0.0055	0.1612	0.4148
427		0.0055	0.1601	0.4164
428		0.0052	0.1589	0.4177
429		0.005	0.1567	0.4184
430		0.0066	0.1561	0.4205
431		0.0048	0.1528	0.4225
432		0.0055	0.1529	0.4233
433		0.0053	0.1496	0.4232
434		0.0046	0.1486	0.4246
435		0.0054	0.1477	0.4266
436		0.006	0.1463	0.4286
437		0.0053	0.1448	0.4292
438		0.0051	0.1425	0.4311
439		0.0057	0.1411	0.4337
440		0.0058	0.1385	0.4348
441		0.0062	0.1374	0.4374
442		0.0055	0.1369	0.4414
443		0.0048	0.1337	0.4445
444		0.0046	0.1323	0.4488
445		0.0057	0.133	0.4541
446		0.0043	0.1298	0.4592
447		0.0046	0.1284	0.466
448		0.0052	0.1276	0.4717
449		0.0049	0.1258	0.4793
450		0.0054	0.1256	0.4873
451		0.0057	0.1239	0.4955
452		0.0037	0.1217	0.5051
453		0.0045	0.1204	0.5151
454		0.0044	0.1192	0.5246
455		0.0042	0.117	0.5355
456		0.0043	0.1161	0.5492
457		0.0044	0.1145	0.5609
458		0.0044	0.1128	0.5741
459		0.0052	0.1114	0.59
460		0.0052	0.1104	0.603
461		0.0044	0.1095	0.616
462		0.0051	0.1078	0.6341
463		0.0036	0.1048	0.6515
464		0.0055	0.1045	0.6669
465		0.005	0.1021	0.6852
466		0.0043	0.101	0.7034
467		0.0047	0.1	0.7212
468		0.0054	0.0988	0.7408
469		0.0048	0.0983	0.7616
470		0.0052	0.0967	0.7839
471		0.0035	0.0961	0.8034
472		0.0049	0.0938	0.8252
473		0.0052	0.0928	0.847
474		0.0061	0.0918	0.8688
475		0.0047	0.0918	0.8909
476		0.0039	0.0898	0.9102
477		0.0043	0.088	0.9319
478		0.0043	0.0876	0.9495
479		0.0046	0.0856	0.9672
480		0.0045	0.0828	0.9867
481		0.0037	0.083	1.0031
482		0.0044	0.083	1.0197
483		0.0038	0.0812	1.0318
484		0.0038	0.08	1.0391
485		0.0046	0.0804	1.0454
486		0.0046	0.0777	1.0508
487		0.0045	0.0773	1.0539
488		0.004	0.0762	1.0529
489		0.0036	0.0758	1.05
490		0.004	0.074	1.044
491		0.0048	0.0731	1.0344
492		0.004	0.0725	1.0216
493		0.0043	0.0718	1.0095
494		0.0056	0.0726	0.9877
495		0.0043	0.0707	0.9649
496		0.0051	0.0697	0.9377
497		0.005	0.0686	0.9085
498		0.0044	0.067	0.8807
499		0.0047	0.0671	0.8494
500		0.0021	0.0636	0.8114
501		0.0055	0.0653	0.7816
502		0.0062	0.0652	0.7432
503		0.0041	0.0622	0.7036
504		0.0058	0.0633	0.6713
505		0.0055	0.0613	0.6353
506		0.0028	0.0606	0.5983
507		0.0046	0.0611	0.5677
508		0.0033	0.061	0.5357
509		0.0031	0.0568	0.5065
510		0.006	0.0589	0.4816
511		0.003	0.0568	0.4565
512		0.0043	0.0534	0.4322
513		0.0044	0.0553	0.4126
514		0.0056	0.0555	0.3967
515		0.0027	0.0522	0.3786
516		0.0045	0.0534	0.3665
517		0.0058	0.053	0.3523
518		0.0032	0.0514	0.3421
519		0.0037	0.0504	0.3328
520		0.0031	0.0496	0.3239
521		0.0027	0.0505	0.3162
522		0.0046	0.0503	0.3127
523		0.002	0.0473	0.3039
524		0.0043	0.0474	0.3
525		0.0038	0.0468	0.2926
526		0.0045	0.0458	0.2857
527		0.0031	0.0458	0.2795
528		0.0041	0.045	0.2732
529		0.0041	0.0439	0.2647
530		0.0035	0.0444	0.2591
531		0.0034	0.0434	0.2479
532		0.0022	0.0411	0.2407
533		0.003	0.0425	0.2324
534		0.0038	0.0404	0.2241
535		0.0045	0.0406	0.218
536		0.0038	0.0403	0.2087
537		0.0028	0.0397	0.1977
538		0.0043	0.0406	0.1904
539		0.0024	0.0395	0.182
540		0.004	0.0379	0.1732
541		0.0025	0.0361	0.1676
542		0.0047	0.0369	0.1604
543		0.0025	0.0367	0.1549
544		0.0041	0.0362	0.15
545		0.0039	0.0355	0.145
546		0.003	0.0337	0.1408
547		0.005	0.0352	0.1352
548		0.0049	0.0343	0.1324
549		0.0043	0.0319	0.1273
550		0.0024	0.0318	0.1256
551		0.0037	0.031	0.1202
552		0.0006	0.0307	0.1184
553		0.0055	0.0297	0.1162
554		0.0022	0.0295	0.1137
555		0.0041	0.0296	0.1123
556		0.0064	0.0316	0.1098
557		0.0012	0.0294	0.1078
558		0.0044	0.0289	0.1078
559		0.0041	0.0278	0.1037
560		0.0019	0.0269	0.0989
561		0.0029	0.0276	0.1002
562		0.0044	0.0284	0.1007
563		0.004	0.0262	0.0965
564		0.0035	0.0264	0.0962
565		0.0041	0.0249	0.0921
566		0.0062	0.0253	0.0903
567		0.004	0.0257	0.0924
568		0.0027	0.0243	0.0877
569		0.0029	0.0247	0.0873
570		0.003	0.0237	0.0865
571		0.0026	0.0227	0.0823
572		0.003	0.0229	0.0842
573		0.0045	0.0243	0.0801
574		0.0042	0.0221	0.076
575		0.0047	0.0242	0.0778
576		0.0011	0.0215	0.0772
577		0.0027	0.0219	0.0747
578		0.0035	0.022	0.074
579		0.0025	0.0185	0.072
580		0.0054	0.0205	0.0685
581		0.0029	0.0216	0.0685
582		0.0018	0.0206	0.0649
583		0.0035	0.0197	0.0657
584		0.0068	0.0198	0.0624
585		0.0011	0.019	0.0604
586		0.0032	0.0199	0.0615
587		0.0045	0.0196	0.0593
588		0.0045	0.0182	0.0581
589		0.0064	0.0201	0.0583
590		0.005	0.0188	0.0557
591		0.0042	0.0183	0.0569
592		0.004	0.0196	0.0548
593		0.0023	0.02	0.0529
594		0.0028	0.0163	0.0527
595		0.0028	0.0198	0.0527
596		0.0007	0.0161	0.0482
597		0.0025	0.0178	0.0488
598		0.0051	0.0182	0.0484
599		0.001	0.0151	0.0459
600		0.0031	0.0166	0.047
601		0.0027	0.0157	0.0468
602		0.0028	0.0168	0.0428
603		0.0018	0.0153	0.0463
604		0.0034	0.0151	0.0437
605		0.0048	0.016	0.0436
606		0.0054	0.017	0.0426
607		0.0031	0.015	0.0413
608		0.0029	0.0138	0.043
609		0.0037	0.0154	0.0428
610		0.0012	0.013	0.0394
611		0.0041	0.0146	0.0428
612		0.0024	0.0144	0.0427
613		0.0025	0.0122	0.0376
614		0.0025	0.0135	0.0418
615		0.0035	0.0134	0.0368
616		0.0044	0.0153	0.037
617		0.0038	0.0127	0.0374
618		0.0033	0.0106	0.0392
619		0.0023	0.0143	0.0356
620		0.0017	0.0099	0.0386
621		-0.0006	0.0092	0.0326
622		0.0018	0.0117	0.035
623		0.0043	0.0123	0.0356
624		0.0033	0.0111	0.0358
625		0.0023	0.0087	0.0334
626		0.0031	0.0106	0.0353
627		0.0022	0.0091	0.032
628		0.0026	0.0103	0.0323
629		0.0036	0.0117	0.0308
630		0.0036	0.0117	0.0307
631		0.004	0.007	0.033
632		0.0012	0.0096	0.0318
633		0.0019	0.0105	0.0322
634		0.0049	0.0102	0.0325
635		0.0019	0.0077	0.0291
636		0.0044	0.012	0.0301
637		0.0022	0.0072	0.0321
638		0.0012	0.0069	0.0319
639		0.0018	0.0105	0.0313
640		0.0009	0.007	0.0282
641		0.0038	0.0111	0.0284
642		0.0058	0.0126	0.03
643		0.003	0.0087	0.029
644		0.0042	0.0062	0.0259
645		0.0042	0.0104	0.0268
646		0.0006	0.0063	0.0276
647		0.0038	0.0099	0.0261
648		0.0032	0.0096	0.0269
649		-0.0008	0.0104	0.0227
650		0.0026	0.0089	0.0268
651		0.002	0.0089	0.0265
652		0.0011	0.0095	0.0237
653		0.0021	0.008	0.0259
654		0.0028	0.0078	0.0237
655		0.0017	0.0063	0.0259
656		0.0044	0.0074	0.0253
657		0.0001	0.0065	0.0249
658		0.0019	0.0052	0.0241
659		0.0037	0.0093	0.023
660		0.0025	0.0067	0.0233
661		0.0028	0.0079	0.0253
662		0.0017	0.0064	0.0195
663		0.0051	0.0101	0.0225
664		0.0047	0.0122	0.0234
665		0.0023	0.0046	0.0198
666		0.003	0.0068	0.0225
667		0.0051	0.007	0.0219
668		0.0042	0.0062	0.0194
669		0.0023	0.0061	0.0208
670		0.0034	0.0071	0.0211
671		0.0038	0.0071	0.0217
672		0.0045	0.0073	0.0217
673		0.0007	0.0048	0.0212
674		0.0034	0.007	0.0205
675		0.0036	0.0053	0.0215
676		0.0026	0.0062	0.0173
677		0.0027	0.0057	0.0206
678		0.0046	0.0078	0.0179
679		0.0014	0.0053	0.018
680		0.0024	0.0045	0.0212
681		0.0021	0.0072	0.0185
682		0.0035	0.0039	0.0196
683		0.0024	0.0061	0.0193
684		0.0034	0.0054	0.0153
685		0.0032	0.004	0.0193
686		0.0036	0.0087	0.0167
687		0.0019	0.0037	0.0176
688		0.0011	0.0053	0.0182
689		0.0033	0.001	0.0207
690		0.0031	0.0075	0.0212
691		-0.0007	0.0074	0.0179
692		0.0018	0.0024	0.0176
693		0.0049	0.0068	0.0195
694		0.0064	0.0023	0.0198
695		-0.0006	0.003	0.0141
696		-0.0009	0.0012	0.0182
697		0.0028	0.0059	0.018
698		0.0017	0.0041	0.0146
699		0.0031	0.003	0.0187
700		0.0024	0.0031	0.0172
701		0.0046	0.0044	0.0165
702		0.0047	0.0067	0.0167
703		0.0029	0.0017	0.0151
704		0.0059	0.0066	0.0191
705		0.0013	0.0059	0.0164
706		0.0002	0.0021	0.0178
707		0.0015	0.0039	0.0133
708		0.0006	0.0037	0.017
709		0.001	0.002	0.0169
710		0.0023	0.0033	0.0193
711		-0.0013	0.0044	0.0139
712		0	0.0048	0.0147
713		-0.0005	0.0024	0.0169
714		0.0037	0.0036	0.0134
715		0.006	0.0065	0.018
716		0.0043	0.0045	0.0188
717		0.0054	0.0062	0.0172
718		0.0066	0.0062	0.0178
719		0.0026	0.0044	0.014
720		0.0053	0.0017	0.0193
721		0.0024	0.0052	0.0183
722		-0.0037	-0.0022	0.0122
723		0.0041	0.0018	0.0155
724		0.0015	0.0029	0.0167
725		-0.001	0	0.0194
726		0.0075	0.0033	0.0182
727		0.0018	0.0054	0.0128
728		0.005	0.0069	0.0144
729		0.0007	0.0074	0.0159
730		0.0034	-0.0022	0.0156
731		0.0015	0.0056	0.0221
732		0.0017	0.0051	0.015
733		0.0016	0.0024	0.0154
734		0.0067	0.0065	0.0178
735		0.0019	-0.0008	0.0135
736		-0.0004	0.0021	0.0169
737		0.0022	0.0038	0.0195
738		-0.0025	0.0027	0.0189
739		0.0039	0.0013	0.0173
740		0.0002	0.0022	0.0157
741		-0.0016	0.002	0.0173
742		0.0027	0.0063	0.0155
743		0.0025	0.0022	0.0198
744		0.006	0.0019	0.0196
745		0.0044	0.0066	0.0175
746		0.0068	0.0014	0.0171
747		0.0045	0.0003	0.0224
748		0.0013	0	0.0172
749		0.0003	0.0013	0.0181
750		0.0075	0.0081	0.0155
751		0.0043	0.003	0.015
752		0.001	-0.0004	0.0168
753		0.0035	0.0026	0.0174
754		0.0006	0.0004	0.015
755		0.0056	0.0057	0.0158
756		0.0063	0.0034	0.0165
757		0.0041	0.0027	0.0145
758		0.005	0.0036	0.0193
759		-0.0005	0.0016	0.0164
760		0.0052	0.0055	0.015
761		0.0025	0.0016	0.019
762		0.0022	0.003	0.0152
763		0.0035	0.0033	0.0172
764		0.0035	0.002	0.0158
765		0.0028	0.0044	0.0175
766		0.002	0.0029	0.0157
767		0.0035	0.0038	0.0133
768		0.0037	0.0032	0.0173
769		0.0044	0.0041	0.0187
770		0.003	0.0004	0.0118
771		0.003	0.0043	0.0199
772		0.0012	0.0037	0.0127
773		0.003	0.0017	0.0154
774		0.0061	0.008	0.0206
775		-0.0005	0.0012	0.0133
776		0.0038	0.0026	0.0173
777		0.0019	0.0032	0.0158
778		0.0008	0.0012	0.0139
779		0.0028	0.0046	0.0156
780		0.0048	0.0018	0.0149
781		0.0045	0.0017	0.0164
782		0.0054	0.0006	0.0154
783		0.0059	0.0027	0.0119
784		0.0023	0.0045	0.017
785		0.0053	0.0003	0.0183
786		0.0058	0.0012	0.017
787		0.0074	0.0064	0.0141
788		-0.0028	-0.0026	0.0153
789		0.0062	0.0038	0.0105
790		0.0002	0.0037	0.0152
791		0.0037	0.0025	0.0104
792		0.0045	0.0019	0.0131
793		0.002	0.0009	0.0152
794		0.0046	0.0025	0.0154
795		0.0049	0.0043	0.0181
796		0.0003	0.0005	0.0164
797		0.0038	-0.0015	0.0137
798		0.0026	0.0045	0.0165
799		0.0039	0.004	0.0135
800		0.0011	0.0037	0.0157
801		-0.001	0	0.0102
802		0.0006	0.0002	0.0125
803		0.004	0.0057	0.0156
804		0.0005	-0.0015	0.0133
805		0.0048	0.0045	0.0132
806		-0.0022	-0.0025	0.0101
807		0.004	0.0025	0.0128
808		0.0017	0.0037	0.0121
809		0.0035	0.0011	0.0163
810		0.0058	0.0024	0.02
811		0.0038	0.0042	0.01
812		0.0024	0.001	0.0116
813		0.0061	0.0059	0.0179
814		0.0044	0.0032	0.0114
815		0.0022	0.0025	0.0176
816		0.0105	0.0067	0.0109
817		0.0032	0.0021	0.0147
818		0.0029	0.0063	0.0146
819		0.0008	0.0031	0.0114
820		0.0021	0.0046	0.0158
821		0.0043	0.005	0.0109
822		0.0027	0.0027	0.0118
823		0.0024	0.0022	0.0125
824		0.0005	0.0022	0.0128
825		0.0018	0.0015	0.0127
826		0.0013	0.0035	0.0132
827		0.0013	-0.0005	0.0111
828		0.0023	0.0038	0.0136
829		0.0025	0.0028	0.0129
830		0.0004	0.0003	0.0122
831		0.0024	0.0036	0.0167
832		0.0068	-0.0004	0.0111
833		0.002	0.0044	0.0136
834		0.0035	0.0039	0.0131
835		0.0025	0.0018	0.0155
836		0.0027	0.0017	0.014
837		-0.0013	0.0021	0.0141
838		0.0029	0.0008	0.0148
839		0.0051	0.001	0.0149
840		-0.0001	-0.0025	0.0132
841		0.002	0.0015	0.0161
842		0.0022	0.0021	0.0114
843		0.0027	0.0042	0.0199
844		0.0032	0.002	0.0115
845		0.0013	0.0023	0.0102
846		-0.0041	0.0025	0.0132
847		-0.0003	-0.0021	0.0145
848		0.0016	0.0024	0.0116
849		0.0061	0.0068	0.0153
850		-0.0026	-0.0013	0.0149
851		0.004	0.003	0.0185
852		-0.0007	-0.0007	0.0169
853		0.0063	0.0045	0.0081
854		0.0068	0.0041	0.0164
855		0.0058	-0.0002	0.0096
856		0.0078	0.0059	0.0116
857		0.0005	-0.0021	0.0154
858		-0.0021	0.0054	0.0095
859		0.0052	0.0056	0.0128
860		-0.0024	-0.0069	0.0118
861		-0.0036	0.001	0.0144
862		0.0046	0.0039	0.0121
863		0.0052	0.0007	0.0185
864		0.0014	0.0012	0.0129
865		0.0026	0.0001	0.0107
866		0.0033	0.0018	0.0157
867		0.0032	-0.0003	0.0134
868		-0.0019	0.0025	0.0132
869		0.0017	0.0033	0.0117
870		-0.003	0.0002	0.0126
871		0.0005	0.0021	0.0155
872		0.0058	0.0046	0.0141
873		0.0046	-0.0002	0.0103
874		0.0062	-0.0001	0.0124
875		0.0015	-0.002	0.0131
876		0.0043	0.0045	0.0152
877		0.0031	0.0023	0.0125
878		0.0011	0.0014	0.0115
879		0.002	0.0021	0.0119
880		0.0014	0.0009	0.0129
881		0.0021	0.001	0.0138
882		0.0012	0.002	0.0122
883		0.0006	0.0013	0.0111
884		0.0011	0.0023	0.0129
885		0.002	0.0017	0.0101
886		0.0034	0.002	0.0142
887		0.0039	0.0033	0.0133
888		0.0014	0.0008	0.011
889		0.0028	0.002	0.0124
890		0.0004	0.0014	0.0112
891		-0.0014	0.0006	0.0134
892		0.0038	0.0018	0.0125
893		0.0007	-0.0015	0.0118
894		0.004	0.0032	0.0118
895		0.0009	0.0014	0.0121
896		0.0006	0.0024	0.013
897		0.0001	0.0023	0.012
898		0.0025	0	0.0144
899		0.002	-0.0012	0.0152
900		0.0006	0.0017	0.0108
901		0.004	0.0016	0.0117
902		0.0043	0.0046	0.0102
903		0.0031	0.0027	0.0143
904		0.0033	0.0025	0.0131
905		0.0005	0.0013	0.012
906		0.0018	0.0016	0.0133
907		-0.0006	0.0006	0.0145
908		0.005	0.0013	0.0149
909		0.0043	0.0043	0.0156
910		0.0032	0.0011	0.0119
911		0.0056	0.0019	0.0136
912		0.003	0.0023	0.0106
913		0.0006	0.0009	0.0129
914		0.0026	0.0012	0.0147
915		0.0032	0.0012	0.0155
916		0.0021	0.0021	0.013
917		0.0007	0.0014	0.0134
918		0.0013	0.0015	0.0124
919		0.0038	0.0022	0.0162
920		0.0015	0.0033	0.0157
921		0.001	0.0017	0.0144
922		0.0018	0.0008	0.0136
923		-0.0021	0.0019	0.0197
924		0.0027	0.0005	0.0169
925		0.0034	-0.0017	0.0175
926		0.001	0.0008	0.0168
927		0.0024	-0.0014	0.0127
928		0.0018	0.0003	0.0171
929		0.0015	0.0012	0.0188
930		0.001	0.0025	0.0164
931		0.0014	0.0005	0.0179
932		0	-0.0005	0.0189
933		0.0014	0.0029	0.0201
934		0.007	0.0049	0.0213
935		0.0011	0.0009	0.0197
936		0.0007	0.0018	0.0188
937		0.0006	-0.0002	0.0208
938		0.0011	0.0013	0.0214
939		0.0006	0.0009	0.0207
940		0.0017	-0.0003	0.0211
941		0.0017	-0.0001	0.022
942		0.0006	0.0017	0.0211
943		0.0019	0.0017	0.0253
944		0.0014	0	0.0242
945		0.0007	0.0007	0.0249
946		0.0021	0.0002	0.0252
947		0.0016	0.0003	0.0259
948		0.0004	0.0018	0.0261
949		0.0007	-0.0019	0.0275
950		0	-0.0002	0.0272
951		-0.0003	0.0002	0.0288
952		0.0006	0.0023	0.0305
953		-0.0005	0.0016	0.0309
954		0.0003	-0.001	0.0325
955		0.0026	0.0026	0.0327
956		-0.0002	-0.0014	0.0351
957		0.0011	0.0004	0.0378
958		-0.0009	0.0001	0.0384
959		-0.0011	-0.0016	0.0387
960		0.001	-0.0014	0.0427
961		-0.0003	-0.0001	0.0459
962		0.0014	0.0023	0.0456
963		0.0044	0.0023	0.0462
964		0.0009	0.0019	0.0474
965		0.0014	0.0021	0.0484
966		-0.0001	0.0004	0.0486
967		0.0005	0.0009	0.0509
968		0.0008	-0.0012	0.0506
969		-0.0002	0.0011	0.052
970		0.0005	0.0008	0.0525
971		0.0012	0.0019	0.0507
972		-0.0001	0.0012	0.0514
973		0	0.0007	0.0539
974		-0.0009	-0.0001	0.0516
975		0.0002	0.0001	0.0525
976		0.0009	0.001	0.0546
977		0.0024	0.0008	0.0512
978		-0.0009	-0.0008	0.0528
979		0.0009	0.0018	0.0527
980		0.0003	0.0008	0.0511
981		-0.0004	0.0016	0.0511
982		-0.0007	-0.0001	0.0516
983		0.0001	-0.0009	0.0511
984		0.0003	0.001	0.0525
985		-0.002	0.0008	0.0466
986		0.0005	-0.0006	0.0507
987		-0.0008	-0.0012	0.0457
988		0.0014	-0.0022	0.0465
989		0.0026	0.0013	0.0446
990		0.0018	-0.0007	0.0442
991		0.0005	0	0.0445
992		0.0011	0.0016	0.0424
993		0.0006	0.0015	0.0421
994		0.0002	0.0011	0.0404
995		-0.0006	-0.0008	0.0398
996		0.0022	0.001	0.0397
997		0.0005	0.0007	0.0398
998		0.003	0.0016	0.0385
999		-0.0008	-0.0005	0.0362
1000		0.0037	0.0035	0.0368
Figure S2f&g	GP	GP
		30μg/ml	40μg/ml	60μg/ml	80μg/ml	100μg/ml	120μg/ml
Wavelength(nm)		absorbance
400		0.0406	0.1139	0.1005	0.1614	0.2434	0.2693
402		0.0408	0.1136	0.1032	0.1658	0.2485	0.2721
404		0.0413	0.1131	0.106	0.1707	0.2536	0.2754
406		0.0418	0.1128	0.1092	0.176	0.2589	0.2788
408		0.0424	0.1129	0.1126	0.1815	0.2647	0.2827
410		0.0432	0.1129	0.1164	0.1877	0.271	0.287
412		0.0442	0.1131	0.1204	0.194	0.2772	0.2916
414		0.0453	0.1137	0.1248	0.2005	0.2841	0.2965
416		0.0466	0.1142	0.1292	0.2074	0.291	0.3018
418		0.0477	0.1149	0.1336	0.2139	0.2977	0.3071
420		0.0491	0.1159	0.1383	0.2207	0.3046	0.313
422		0.0502	0.1167	0.1429	0.2275	0.3112	0.319
424		0.0515	0.1181	0.1475	0.2339	0.3177	0.3252
426		0.0526	0.1193	0.1518	0.2402	0.324	0.3319
428		0.0536	0.1205	0.156	0.2459	0.3299	0.3385
430		0.0544	0.1219	0.1601	0.2516	0.3355	0.3457
432		0.0552	0.1234	0.164	0.2568	0.341	0.3536
434		0.0558	0.1251	0.1678	0.2619	0.3463	0.3623
436		0.0562	0.1269	0.1712	0.2664	0.3513	0.3717
438		0.0564	0.1289	0.1747	0.2708	0.3565	0.3822
440		0.0567	0.1315	0.1786	0.2757	0.3626	0.395
442		0.0568	0.134	0.1827	0.2811	0.3694	0.4091
444		0.0569	0.1372	0.1874	0.287	0.3774	0.4258
446		0.057	0.1413	0.1928	0.294	0.3872	0.4451
448		0.0572	0.1455	0.199	0.3024	0.3984	0.4665
450		0.0576	0.1505	0.2064	0.3123	0.4122	0.4913
452		0.0582	0.1564	0.2151	0.324	0.4281	0.5188
454		0.0591	0.1631	0.2253	0.3378	0.4468	0.5495
456		0.0604	0.1708	0.2371	0.3538	0.4685	0.5836
458		0.0621	0.1791	0.2498	0.3709	0.4915	0.6185
460		0.0643	0.1881	0.2643	0.3909	0.5181	0.6581
462		0.0666	0.1976	0.2796	0.4118	0.5459	0.6987
464		0.0694	0.2084	0.2969	0.4353	0.5771	0.7425
466		0.0727	0.2199	0.3153	0.4606	0.6103	0.789
468		0.076	0.2319	0.335	0.4877	0.6459	0.838
470		0.0797	0.2443	0.355	0.5152	0.681	0.8846
472		0.0835	0.2569	0.3759	0.5441	0.7176	0.9322
474		0.0878	0.2703	0.3981	0.5752	0.7558	0.9801
476		0.0919	0.2823	0.4196	0.605	0.7922	1.0221
478		0.0978	0.2946	0.4421	0.6364	0.8289	1.062
480		0.1031	0.3052	0.4633	0.666	0.8613	1.0921
482		0.1091	0.3139	0.4831	0.6925	0.8866	1.1081
484		0.1148	0.3213	0.5017	0.72	0.9193	1.1408
486		0.1202	0.3248	0.5149	0.7381	0.9334	1.1425
488		0.1253	0.3261	0.5261	0.7546	0.9478	1.1452
490		0.1289	0.3221	0.5296	0.7589	0.9428	1.1208
492		0.131	0.3158	0.5288	0.7593	0.9381	1.1025
494		0.1306	0.3033	0.5183	0.7456	0.9128	1.0588
496		0.1273	0.2853	0.4973	0.7173	0.8687	0.9918
498		0.1218	0.2654	0.4708	0.6837	0.8233	0.928
500		0.1142	0.2408	0.4353	0.6361	0.7592	0.8441
502		0.1045	0.2145	0.3933	0.5803	0.6863	0.7512
504		0.0946	0.1904	0.351	0.5248	0.6178	0.6671
506		0.0841	0.167	0.3079	0.467	0.5468	0.5842
508		0.0747	0.1464	0.2671	0.4122	0.4812	0.5093
510		0.0664	0.1296	0.2324	0.3648	0.4259	0.4486
512		0.0595	0.116	0.2031	0.3239	0.3785	0.3986
514		0.0533	0.1052	0.1777	0.2884	0.3385	0.3583
516		0.0491	0.0973	0.1582	0.2606	0.3072	0.328
518		0.0457	0.0904	0.1419	0.2369	0.2807	0.3036
520		0.0428	0.0849	0.1297	0.2188	0.2604	0.2855
522		0.0397	0.0809	0.1191	0.2019	0.2422	0.2699
524		0.0376	0.0765	0.1096	0.188	0.2265	0.2564
526		0.0357	0.0732	0.102	0.1757	0.2129	0.2444
528		0.0334	0.0694	0.0945	0.1633	0.1987	0.2312
530		0.0313	0.0654	0.0887	0.1537	0.1867	0.2189
532		0.0286	0.0608	0.0805	0.1404	0.1719	0.2023
534		0.0256	0.0563	0.0732	0.1288	0.1568	0.1849
536		0.0231	0.0521	0.0658	0.1175	0.1423	0.167
538		0.0205	0.0467	0.0588	0.1068	0.1284	0.1497
540		0.0186	0.0432	0.0524	0.0957	0.1154	0.1327
542		0.0167	0.0388	0.0473	0.0882	0.1045	0.1189
544		0.0151	0.0362	0.0428	0.0813	0.0955	0.1073
546		0.0131	0.0331	0.0385	0.0746	0.0866	0.0962
548		0.0126	0.0313	0.0355	0.0697	0.0806	0.0884
550		0.0123	0.0297	0.0335	0.0655	0.0747	0.0812
552		0.0104	0.0283	0.0295	0.0613	0.0701	0.0758
554		0.0101	0.0272	0.0283	0.058	0.0666	0.0717
556		0.0094	0.026	0.0268	0.056	0.0629	0.0685
558		0.0101	0.026	0.0262	0.0545	0.061	0.0659
560		0.0101	0.0254	0.0256	0.0537	0.0599	0.0648
562		0.0093	0.0244	0.0247	0.0515	0.0575	0.0613
564		0.0091	0.0243	0.0231	0.0504	0.0556	0.0602
566		0.0086	0.024	0.0228	0.0496	0.0539	0.0588
568		0.0089	0.0239	0.0227	0.049	0.0534	0.0579
570		0.0089	0.0236	0.0225	0.0482	0.052	0.0562
572		0.0091	0.0232	0.0221	0.0474	0.0515	0.0552
574		0.0082	0.022	0.0207	0.0464	0.0503	0.054
576		0.009	0.0225	0.0216	0.0463	0.0499	0.054
578		0.0087	0.0216	0.0212	0.046	0.0487	0.0532
580		0.0084	0.0206	0.0195	0.0448	0.0475	0.0513
582		0.0087	0.0209	0.02	0.0453	0.0475	0.0508
584		0.0075	0.0206	0.0188	0.0439	0.0457	0.0491
586		0.0084	0.0206	0.0194	0.0435	0.0455	0.0483
588		0.0079	0.0197	0.0168	0.0415	0.0437	0.0472
590		0.0074	0.0199	0.0181	0.0418	0.0436	0.0468
592		0.007	0.0184	0.0178	0.0407	0.0427	0.0456
594		0.0077	0.0201	0.0181	0.0416	0.0432	0.046
596		0.0073	0.0179	0.0164	0.0396	0.0415	0.0445
598		0.0064	0.018	0.0166	0.0397	0.0408	0.0431
600		0.0073	0.0177	0.0168	0.0402	0.0405	0.0427
Figure S2h&i
	ICG
Wavelength (nm)		2μg/ml	3μg/ml	4μg/ml	5μg/ml	6μg/ml	7μg/ml
200		0.0391	0.0389	0.0486	0.0616	0.0803	0.0978
202		0.0402	0.0408	0.0525	0.066	0.0867	0.1046
204		0.0413	0.042	0.0555	0.0713	0.0932	0.1115
206		0.0426	0.0443	0.0598	0.0767	0.1019	0.1217
208		0.0451	0.0477	0.0651	0.0852	0.1127	0.1344
210		0.0471	0.0511	0.0723	0.0939	0.1234	0.1482
212		0.0476	0.0521	0.0774	0.1015	0.1335	0.1593
214		0.049	0.0538	0.0806	0.1069	0.1401	0.1678
216		0.0483	0.0533	0.0813	0.1076	0.1418	0.1694
218		0.0452	0.0505	0.0779	0.104	0.1363	0.1627
220		0.0431	0.048	0.0733	0.0973	0.1279	0.1527
222		0.0383	0.0439	0.0664	0.0886	0.1157	0.1391
224		0.0337	0.0382	0.0592	0.0787	0.104	0.1251
226		0.0308	0.0352	0.0546	0.0731	0.0959	0.1149
228		0.0287	0.0327	0.0511	0.0686	0.0905	0.1082
230		0.0262	0.0302	0.0483	0.0654	0.0863	0.1038
232		0.0248	0.0286	0.0464	0.0627	0.0827	0.0991
234		0.0226	0.0265	0.0425	0.0575	0.0764	0.0921
236		0.0204	0.0237	0.0384	0.0524	0.0693	0.0837
238		0.0183	0.0211	0.0345	0.0471	0.0624	0.0753
240		0.0162	0.0188	0.0305	0.0414	0.0546	0.0664
242		0.0142	0.0165	0.0266	0.036	0.0478	0.0585
244		0.0125	0.0149	0.0239	0.0328	0.0435	0.0528
246		0.0115	0.0132	0.0213	0.0292	0.0386	0.0474
248		0.0107	0.0126	0.0198	0.027	0.0358	0.0439
250		0.0101	0.0114	0.0186	0.0252	0.0336	0.0415
252		0.0096	0.0114	0.0177	0.0245	0.0327	0.0397
254		0.0094	0.0109	0.0174	0.0238	0.0316	0.0391
256		0.0095	0.0109	0.0169	0.0235	0.0317	0.0391
258		0.0098	0.0111	0.0177	0.0241	0.0323	0.0403
260		0.01	0.0113	0.018	0.0248	0.0335	0.0411
262		0.0096	0.0106	0.018	0.0252	0.0336	0.0418
264		0.0097	0.0111	0.0182	0.0252	0.0339	0.0419
266		0.0093	0.0109	0.0174	0.0247	0.0331	0.041
268		0.0086	0.0099	0.0164	0.0235	0.0309	0.0389
270		0.0084	0.0095	0.0156	0.022	0.0294	0.0365
272		0.0076	0.0086	0.0146	0.0201	0.0276	0.0344
274		0.0073	0.0089	0.014	0.0194	0.0264	0.0328
276		0.0066	0.008	0.0129	0.018	0.0248	0.0308
278		0.007	0.0076	0.0129	0.0173	0.0238	0.03
280		0.0063	0.0073	0.012	0.0167	0.0227	0.0286
282		0.0064	0.0071	0.0116	0.0162	0.0223	0.0279
284		0.0061	0.0066	0.0109	0.0156	0.0213	0.0272
286		0.0058	0.0063	0.0106	0.0149	0.0205	0.0259
288		0.0056	0.0062	0.0104	0.0146	0.0197	0.0251
290		0.0054	0.0059	0.0096	0.014	0.019	0.024
292		0.0051	0.0054	0.0089	0.0132	0.0179	0.0229
294		0.0052	0.0055	0.009	0.0131	0.0174	0.0227
296		0.0049	0.0054	0.0081	0.012	0.0166	0.0217
298		0.005	0.005	0.0082	0.0118	0.0164	0.0208
300		0.0044	0.005	0.0079	0.0117	0.0161	0.0207
302		0.0045	0.0045	0.0076	0.0107	0.0153	0.0204
304		0.0041	0.0043	0.0077	0.0112	0.0151	0.0204
306		0.004	0.0043	0.0073	0.0109	0.0154	0.0197
308		0.0046	0.0048	0.0079	0.0114	0.0157	0.0202
310		0.0042	0.0043	0.0071	0.0106	0.015	0.0198
312		0.0043	0.0046	0.0076	0.0111	0.0154	0.0199
314		0.0045	0.0047	0.0075	0.011	0.0152	0.02
316		0.0042	0.0046	0.0077	0.011	0.0149	0.0194
318		0.0037	0.0039	0.0079	0.0108	0.0153	0.0197
320		0.0046	0.0049	0.008	0.0116	0.0162	0.0208
322		0.0045	0.005	0.0078	0.011	0.016	0.0204
324		0.0042	0.0047	0.0077	0.0114	0.015	0.0204
326		0.005	0.0048	0.0083	0.0109	0.0157	0.02
328		0.0041	0.0037	0.0084	0.0101	0.014	0.0191
330		0.0026	0.0038	0.0054	0.0091	0.0121	0.0164
332		0.0036	0.0049	0.0068	0.0084	0.0134	0.0169
334		0.0038	0.003	0.0058	0.0077	0.0109	0.0149
336		0.0023	0.0031	0.0036	0.006	0.0099	0.0136
338		0.0038	0.0039	0.0036	0.0066	0.0104	0.0131
340		0.0043	0.0029	0.0066	0.0085	0.01	0.0143
342		0.0029	0.0024	0.0049	0.0068	0.0081	0.0135
344		0.0039	0.0042	0.0054	0.008	0.0112	0.0145
346		0.004	0.0032	0.0043	0.0078	0.0107	0.0152
348		0.0028	0.0036	0.0048	0.0095	0.0104	0.0153
350		0.0031	0.0043	0.0062	0.008	0.012	0.0158
352		0.0027	0.0038	0.0056	0.0094	0.0114	0.0159
354		0.0025	0.004	0.0061	0.0092	0.0119	0.0168
356		0.0034	0.0037	0.0064	0.0096	0.0132	0.0174
358		0.0032	0.0048	0.0063	0.01	0.0141	0.0185
360		0.0037	0.0041	0.0078	0.0113	0.0142	0.0199
362		0.0043	0.005	0.0076	0.0105	0.0151	0.0205
364		0.0049	0.0061	0.0098	0.0133	0.0165	0.0226
366		0.0056	0.0055	0.0087	0.0121	0.0166	0.0235
368		0.0043	0.0051	0.009	0.0125	0.0174	0.0227
370		0.0053	0.006	0.0112	0.014	0.0195	0.0241
372		0.0057	0.0064	0.009	0.0136	0.019	0.0247
374		0.0055	0.0059	0.0101	0.0147	0.0186	0.0251
376		0.0066	0.0069	0.0101	0.0159	0.0198	0.0263
378		0.0056	0.007	0.0104	0.015	0.0192	0.0261
380		0.0059	0.0063	0.0108	0.0145	0.0204	0.0271
382		0.0046	0.0074	0.0116	0.0163	0.0214	0.0269
384		0.0069	0.0051	0.0119	0.0162	0.0207	0.0277
386		0.0061	0.0069	0.0115	0.0156	0.0215	0.028
388		0.0063	0.0061	0.0123	0.0164	0.0221	0.0283
390		0.0065	0.0071	0.0113	0.0164	0.022	0.0277
392		0.0056	0.0066	0.0118	0.0164	0.0218	0.0281
394		0.006	0.0061	0.0103	0.0149	0.0213	0.0271
396		0.0053	0.0072	0.011	0.0157	0.0211	0.0274
398		0.0075	0.0066	0.0112	0.0161	0.0207	0.027
400		0.0048	0.0062	0.0094	0.0131	0.0183	0.0237
402		0.0048	0.0062	0.0096	0.0135	0.0179	0.0226
404		0.0045	0.0043	0.0077	0.0114	0.0165	0.0225
406		0.0042	0.0041	0.0067	0.0102	0.0152	0.0197
408		0.0044	0.0037	0.0071	0.0107	0.0145	0.0197
410		0.0049	0.0046	0.0076	0.0106	0.0133	0.018
412		0.0039	0.0036	0.0063	0.0087	0.0133	0.0169
414		0.0038	0.0037	0.0057	0.0081	0.0124	0.0166
416		0.0037	0.0034	0.0063	0.0085	0.0127	0.0156
418		0.0031	0.0036	0.0053	0.008	0.0115	0.0158
420		0.0031	0.0033	0.0048	0.0073	0.0118	0.0148
422		0.0032	0.0032	0.0056	0.0079	0.0107	0.0147
424		0.0032	0.0029	0.0054	0.0075	0.0103	0.0137
426		0.0034	0.0025	0.004	0.007	0.0094	0.0138
428		0.0026	0.0029	0.0041	0.007	0.0094	0.0131
430		0.0036	0.0027	0.0048	0.0076	0.0102	0.0137
432		0.0034	0.0026	0.0049	0.0066	0.0099	0.0132
434		0.0026	0.003	0.005	0.0073	0.0093	0.0126
436		0.0038	0.0023	0.0044	0.0064	0.009	0.0124
438		0.0032	0.0029	0.0044	0.0067	0.0079	0.0115
440		0.0023	0.0018	0.004	0.0052	0.0072	0.0113
442		0.004	0.004	0.0042	0.0068	0.0081	0.0118
444		0.0039	0.0033	0.0047	0.0065	0.0086	0.012
446		0.0015	0.0019	0.003	0.0051	0.0072	0.0104
448		0.0024	0.0022	0.0044	0.0054	0.0091	0.0119
450		0.0033	0.0031	0.0039	0.0057	0.0082	0.0115
452		0.0018	0.0019	0.0036	0.0052	0.0082	0.0109
454		0.0021	0.0028	0.0026	0.0052	0.0068	0.0099
456		0.0025	0.0034	0.0037	0.0058	0.0074	0.0108
458		0.0025	0.0021	0.0028	0.0046	0.0075	0.0099
460		0.0018	0.0018	0.0028	0.0044	0.0062	0.0092
462		0.0025	0.0022	0.0027	0.004	0.0061	0.0088
464		0.0021	0.0015	0.0025	0.0036	0.0061	0.0091
466		0.0015	0.0028	0.0019	0.0032	0.005	0.0075
468		0.0017	0.0007	0.0018	0.0032	0.0045	0.0072
470		0.0012	0.0008	0.0017	0.003	0.0031	0.0066
472		0.0015	0.0001	0.0011	0.002	0.0033	0.006
474		0.002	0.0014	0.0009	0.0019	0.0042	0.0061
476		0.0025	0.0007	0.0008	0.0024	0.0027	0.0055
478		0.0008	0.0003	0.0006	0.0016	0.0029	0.0044
480		0.0019	0.001	0.0012	0.0012	0.0026	0.0042
482		0.0019	0.001	0.0013	0.0022	0.003	0.0054
484		0.0013	-0.0007	0.0009	0.0008	0.0025	0.0041
486		0.0008	0.0001	0.0006	0.0003	0.0009	0.0042
488		0.0019	0.0001	0.0002	0.0016	0.0017	0.0043
490		0.0006	0	0.0004	0.0007	0.0008	0.0037
492		0.0002	0.0001	-0.0001	0.0011	0.0011	0.0033
494		0.0017	0.0014	-0.0002	0.0013	0.0019	0.0036
496		0.0003	-0.001	-0.0004	0.0011	0.0013	0.0027
498		-0.0013	-0.0009	-0.0012	0.0001	0.0001	0.0015
500		0.0017	-0.0008	0.0001	0.0009	0.0022	0.0036
502		0.002	0.0001	0.0017	0.0023	0.0028	0.0041
504		0.0001	-0.0006	-0.0013	0.0002	0.0013	0.003
506		-0.0017	-0.0019	-0.0015	-0.0022	-0.0011	0.0007
508		0.0022	0.0026	0.0005	0.0026	0.0025	0.0047
510		0.0007	0.0009	0.0006	0.002	0.001	0.0044
512		0	-0.001	0.0007	-0.0008	0.0017	0.0028
514		-0.0006	-0.0002	-0.0013	-0.0021	-0.0007	0.0028
516		0.0014	0.0011	0.0015	0.0009	0.0018	0.0032
518		-0.0002	0.0004	0.0004	-0.0012	0.0003	0.0029
520		0.0018	0	0.0006	-0.0002	0.0002	0.0037
522		0.0027	0.0002	0.0001	-0.0009	0.0015	0.0041
524		0.001	0.0012	-0.0008	0.001	0.0016	0.0037
526		0.001	-0.0009	0.0004	0.0004	0.0021	0.0036
528		0.0019	-0.0004	0.0008	0.0013	0.0016	0.0037
530		0.0013	0.0004	0.0002	0.0007	0.0016	0.0037
532		0.0006	0.0001	0.0005	0.0003	-0.0001	0.0046
534		0.0003	0.0007	0.0004	0.0008	0.0029	0.0038
536		0.0002	-0.0001	-0.0008	0.001	0.0015	0.0029
538		0.0014	0.0019	0.001	0.0004	0.0025	0.0055
540		0.0005	-0.0017	0.0007	0.0009	-0.0001	0.0038
542		0.0033	0.0022	0.0021	0.0013	0.0027	0.0043
544		0.0014	0.0012	0.001	0.0009	0.0024	0.006
546		-0.0012	0.0001	0.0007	-0.0007	0	0.0049
548		0.0006	0.0012	0.0003	0.0021	0.002	0.0049
550		0.0033	0.0014	0.0045	0.0029	0.004	0.0071
552		-0.0005	0.0003	0.0027	0.0005	0.0045	0.0074
554		0.0014	0.0002	0.0038	0.0021	0.0025	0.0059
556		0.0055	0.002	-0.0012	0.0045	0.0064	0.0079
558		0.0016	0.0017	0.0039	0.0046	0.0057	0.0082
560		0.0001	0.0011	0.0033	0.0034	0.0031	0.007
562		0.0032	0.0013	0.0023	0.006	0.0046	0.0091
564		0.0046	0.0025	0.0041	0.0075	0.0074	0.0111
566		0.0049	0.003	0.0054	0.0052	0.0081	0.0102
568		-0.0003	0.0011	0.0013	0.0032	0.0077	0.0106
570		0.0033	0.0015	0.0028	0.0044	0.0068	0.0108
572		0.0033	0.0025	0.0041	0.0059	0.007	0.01
574		0.002	0.0006	0.0031	0.0037	0.0071	0.0082
576		0.0023	0.0017	0.0057	0.0053	0.0095	0.0131
578		0.0042	0.0032	0.0066	0.0085	0.0094	0.0134
580		0.0062	0.0015	0.0036	0.0096	0.0095	0.0134
582		0.0027	0.0003	0.0029	0.0058	0.0075	0.0119
584		0.0042	0.0042	0.0067	0.0061	0.0118	0.0133
586		0.0029	0.0044	0.0066	0.01	0.0122	0.0154
588		0.0012	0.0026	0.0045	0.0078	0.0115	0.0163
590		0.0029	0.001	0.0049	0.0087	0.0123	0.0153
592		0.006	0.0056	0.0077	0.0113	0.0139	0.0207
594		0.0022	0.0033	0.0057	0.0068	0.0139	0.0172
596		0.0035	0.0031	0.0067	0.0097	0.0133	0.017
598		0.0053	0.0062	0.01	0.0114	0.0163	0.021
600		0.0039	0.006	0.0097	0.0124	0.0156	0.0194
602		0.0046	0.0023	0.0078	0.0129	0.0146	0.0211
604		0.0065	0.0018	0.0069	0.0124	0.0178	0.0249
606		0.0053	0.0053	0.0092	0.0128	0.018	0.0226
608		0.0035	0.005	0.0095	0.0118	0.0173	0.025
610		0.0058	0.0076	0.0093	0.0135	0.0201	0.0281
612		0.0092	0.0073	0.0153	0.0174	0.0229	0.0293
614		0.0049	0.0052	0.0128	0.0193	0.0228	0.0302
616		0.0087	0.0073	0.0134	0.0179	0.0246	0.0334
618		0.0079	0.0076	0.0127	0.0202	0.025	0.0325
620		0.0104	0.0082	0.0146	0.0223	0.0275	0.0355
622		0.0069	0.0066	0.0113	0.021	0.027	0.0355
624		0.006	0.0041	0.0144	0.0191	0.0273	0.0356
626		0.0093	0.0117	0.0174	0.0243	0.0289	0.0386
628		0.0105	0.0104	0.0182	0.0265	0.0336	0.0411
630		0.0092	0.0095	0.0142	0.023	0.033	0.0413
632		0.009	0.0102	0.0187	0.0275	0.0343	0.0451
634		0.0112	0.0113	0.0204	0.031	0.0379	0.0478
636		0.0122	0.0156	0.022	0.032	0.0371	0.0516
638		0.0085	0.0145	0.0174	0.0311	0.0388	0.0532
640		0.0118	0.0144	0.0203	0.0317	0.0407	0.0509
642		0.0178	0.0114	0.0248	0.0356	0.0482	0.0582
644		0.0112	0.0157	0.0229	0.0327	0.047	0.0566
646		0.0081	0.0115	0.0229	0.0316	0.0428	0.0575
648		0.0129	0.0159	0.0286	0.034	0.0482	0.0625
650		0.0146	0.0166	0.0263	0.0403	0.0491	0.0655
652		0.0148	0.0164	0.028	0.0357	0.0544	0.067
654		0.0126	0.0166	0.0285	0.0409	0.0538	0.065
656		0.015	0.0176	0.0305	0.0426	0.0531	0.0701
658		0.0173	0.016	0.0316	0.0436	0.0592	0.0737
660		0.0134	0.0164	0.0315	0.0442	0.0593	0.0726
662		0.0143	0.0208	0.0323	0.045	0.0613	0.0781
664		0.0143	0.0185	0.0315	0.0459	0.0619	0.0788
666		0.0182	0.0197	0.0357	0.05	0.0676	0.0825
668		0.0166	0.0194	0.0372	0.0502	0.0681	0.0856
670		0.0174	0.0216	0.0375	0.0524	0.0718	0.0879
672		0.0217	0.0228	0.0415	0.0557	0.0764	0.0923
674		0.0215	0.0227	0.0418	0.0587	0.0793	0.0965
676		0.0205	0.0228	0.0442	0.061	0.0803	0.0985
678		0.0222	0.0255	0.0463	0.0642	0.0874	0.1078
680		0.0237	0.0274	0.0511	0.0698	0.0902	0.1129
682		0.0245	0.0277	0.0484	0.066	0.092	0.1131
684		0.0219	0.0282	0.0522	0.072	0.098	0.1199
686		0.0267	0.0315	0.0581	0.0775	0.1038	0.128
688		0.0271	0.031	0.0544	0.0784	0.1091	0.1311
690		0.0289	0.0323	0.0591	0.0791	0.1103	0.1375
692		0.0268	0.0361	0.0587	0.0818	0.1129	0.1415
694		0.0271	0.0348	0.0676	0.0885	0.1205	0.1491
696		0.03	0.0375	0.0701	0.0938	0.1279	0.1543
698		0.0338	0.0391	0.0677	0.0964	0.1301	0.1588
700		0.0326	0.0379	0.0693	0.1016	0.137	0.1665
702		0.0366	0.0422	0.0731	0.1007	0.141	0.172
704		0.0363	0.0404	0.0726	0.1057	0.1433	0.1727
706		0.0386	0.0418	0.0759	0.105	0.1447	0.177
708		0.043	0.0485	0.0767	0.111	0.1514	0.1813
710		0.0419	0.0449	0.0776	0.1158	0.1513	0.1864
712		0.0376	0.0429	0.0816	0.1148	0.1495	0.1864
714		0.0381	0.0435	0.0837	0.1113	0.1536	0.1891
716		0.0429	0.0472	0.0814	0.1176	0.1641	0.1947
718		0.0413	0.0481	0.0871	0.1198	0.1649	0.1962
720		0.0369	0.046	0.0797	0.1136	0.1563	0.1902
722		0.037	0.0445	0.0833	0.1164	0.1564	0.1914
724		0.043	0.0465	0.086	0.1142	0.1603	0.1916
726		0.042	0.048	0.0885	0.1207	0.1655	0.2015
728		0.0411	0.048	0.0882	0.1185	0.1613	0.1937
730		0.0429	0.0526	0.0895	0.1224	0.1572	0.1997
732		0.0431	0.0508	0.0902	0.1251	0.1636	0.202
734		0.0459	0.0512	0.0923	0.1305	0.1693	0.2075
736		0.0433	0.0546	0.0914	0.125	0.1685	0.1984
738		0.0431	0.0525	0.0929	0.1243	0.1688	0.2043
740		0.0454	0.0486	0.0955	0.1294	0.1724	0.2148
742		0.046	0.0536	0.096	0.135	0.1797	0.2207
744		0.0509	0.0616	0.1078	0.1386	0.1926	0.2311
746		0.052	0.0588	0.1068	0.1493	0.1952	0.238
748		0.0529	0.0629	0.1153	0.1589	0.2124	0.2534
750		0.0555	0.0711	0.1183	0.1628	0.2197	0.2655
752		0.0586	0.0707	0.1259	0.169	0.228	0.2769
754		0.0629	0.073	0.1333	0.1797	0.2372	0.2853
756		0.0657	0.076	0.1411	0.1866	0.2508	0.304
758		0.073	0.0818	0.1463	0.2008	0.2665	0.3225
760		0.0747	0.0862	0.1491	0.209	0.2777	0.3364
762		0.0736	0.0895	0.1598	0.2188	0.2923	0.3515
764		0.0818	0.0952	0.1699	0.232	0.3077	0.373
766		0.0853	0.1003	0.1783	0.2423	0.3226	0.3876
768		0.087	0.1047	0.1809	0.2499	0.3359	0.3984
770		0.0909	0.106	0.1866	0.2588	0.3452	0.4159
772		0.0958	0.1098	0.1967	0.2701	0.3566	0.4278
774		0.0978	0.1167	0.2018	0.2779	0.3648	0.4382
776		0.0966	0.1102	0.2021	0.2731	0.3669	0.4421
778		0.0977	0.118	0.2045	0.2823	0.3712	0.4498
780		0.0955	0.117	0.207	0.2821	0.3739	0.4494
782		0.0946	0.1127	0.203	0.2769	0.3679	0.4402
784		0.0968	0.1136	0.2022	0.276	0.365	0.439
786		0.094	0.1092	0.1949	0.2677	0.3557	0.4223
788		0.0887	0.1019	0.1909	0.2625	0.3488	0.4137
790		0.091	0.106	0.1842	0.2534	0.3339	0.4028
792		0.08	0.0994	0.1748	0.2378	0.316	0.3768
794		0.0771	0.0954	0.1636	0.2221	0.2977	0.3608
796		0.0734	0.0885	0.151	0.2088	0.2768	0.3381
798		0.0681	0.0786	0.142	0.1933	0.2573	0.3114
800		0.0619	0.0733	0.1333	0.1801	0.2381	0.2875
802		0.0591	0.0663	0.1216	0.1609	0.2167	0.26
804		0.0506	0.0617	0.1071	0.1486	0.1938	0.2348
806		0.0481	0.0597	0.0984	0.1347	0.1804	0.214
808		0.044	0.0534	0.0883	0.1189	0.1568	0.1905
810		0.0352	0.0407	0.0794	0.1069	0.1393	0.1692
812		0.027	0.0336	0.0641	0.0865	0.1171	0.1443
814		0.0308	0.0321	0.0604	0.0833	0.1083	0.1334
816		0.0279	0.0318	0.0547	0.0707	0.0989	0.1174
818		0.0223	0.0257	0.0494	0.06	0.0855	0.1001
820		0.0209	0.0217	0.0378	0.0525	0.0707	0.0873
822		0.0163	0.0194	0.0325	0.0447	0.0602	0.0757
824		0.0145	0.0164	0.0282	0.0393	0.0523	0.064
826		0.0111	0.0135	0.024	0.0333	0.0468	0.0598
828		0.0102	0.0124	0.0212	0.0279	0.0361	0.0492
830		0.0097	0.0112	0.0184	0.0236	0.0336	0.0434
832		0.0073	0.0089	0.016	0.0182	0.0251	0.0346
834		0.007	0.008	0.0147	0.0185	0.0234	0.0316
836		0.0042	0.0065	0.011	0.0142	0.0223	0.0273
838		0.0049	0.0068	0.011	0.0125	0.0179	0.0256
840		0.006	0.0031	0.0056	0.0122	0.0116	0.0187
842		0.0036	0.0043	0.0028	0.0058	0.0139	0.0109
844		0.0073	0.0019	0.0025	0.0073	0.0128	0.0166
846		0.0026	0.0006	0.0037	0.0054	0.0067	0.0145
848		0.0032	0.0037	0.0005	0.0037	0.0027	0.0097
850		-0.0004	-0.0035	-0.0009	-0.0003	0.0004	0.0089
852		0.0001	-0.0024	0.005	-0.0016	0.0007	0.0099
854		0.0037	0.0022	0.0061	0.0073	0.0043	0.0087
856		0.0005	0.0009	-0.0006	0.0012	0.0029	0.0063
858		-0.0002	-0.0009	-0.0045	-0.0024	0.0012	0.0037
860		0.0014	-0.0033	-0.0042	-0.002	-0.0014	0.0042
862		-0.0002	0.0002	0.0018	0.003	-0.0006	0.0039
864		0.0045	0.0006	0.0013	0.0026	0.0017	0.008
866		-0.001	-0.0001	0	-0.0002	0.0002	0.0032
868		0.0015	-0.0016	-0.0004	-0.0027	-0.0036	-0.0017
870		-0.0012	0.0008	-0.0036	0	-0.0022	0.004
872		0.0055	0.0014	0.0037	0.0029	0.001	0.0065
874		-0.0003	0.0027	0.0008	0.0018	-0.0022	0.0042
876		0.0037	0.0006	0.0021	-0.0021	-0.0014	0.0064
878		-0.0018	-0.0035	-0.0029	-0.0034	-0.0026	-0.0008
880		-0.0016	-0.0014	-0.0032	-0.003	-0.0022	0.0016
882		0.001	-0.0002	-0.0015	-0.0009	-0.0013	0.0004
884		0.0025	-0.0006	-0.0013	-0.0011	-0.0006	0.0001
886		0.0015	-0.0009	0.0002	-0.0022	-0.0018	-0.0005
888		0.001	0.0005	0.0016	-0.0008	0.0009	0.0033
890		-0.0004	0.001	0.0006	-0.0013	0.0009	0.003
892		0.0002	-0.0026	0.0013	-0.0016	-0.0013	0.0002
894		0.0006	-0.0007	0.0001	-0.0019	-0.0019	-0.001
896		0.0005	-0.0019	-0.0014	-0.0023	-0.0019	-0.0002
898		0.0011	-0.0029	-0.0008	-0.0041	-0.0038	-0.001
900		-0.0006	-0.0055	-0.0019	-0.0029	-0.0039	0.0008
902		0.0041	-0.0007	0.0022	-0.0024	-0.0013	0.0027
904		0.0024	0.0003	-0.0002	-0.0008	-0.0023	0.0011
906		-0.0007	-0.0013	-0.0015	-0.0025	-0.002	0.0011
908		0.0005	0.0018	0.0002	-0.0008	0.0001	-0.001
910		-0.0002	0.0019	0.0019	0.0009	-0.0001	-0.0006
912		0.0013	0.0006	0.0026	-0.0028	-0.0006	0.0006
914		0.0011	-0.0009	-0.0038	-0.0026	-0.0045	-0.0026
916		0.0014	0.0005	-0.0013	-0.0011	-0.002	0.0005
918		0.0011	-0.0006	-0.0023	-0.0027	-0.0021	-0.001
920		0.0004	0.0005	-0.0015	-0.0027	-0.0039	0.0015
922		0.0008	0.0002	-0.0003	0.0004	-0.0012	0.0014
924		-0.0006	-0.0033	-0.0025	-0.0036	-0.003	-0.0028
926		0.0005	-0.002	-0.0015	-0.007	-0.0017	0.001
928		0.0031	0.0014	-0.0001	-0.0028	-0.0003	0.0012
930		0.0015	-0.0005	0.0003	-0.0037	-0.0004	0.0022
932		-0.0034	-0.0042	-0.0055	-0.0015	-0.004	-0.0012
934		0.0034	0.002	0.0003	-0.0012	-0.0026	0
936		0.0026	0.0021	0.0003	-0.0032	-0.0027	0.0021
938		0	0.0002	-0.0018	-0.0025	-0.0027	-0.0003
940		0.0019	-0.0015	-0.001	-0.0034	-0.0033	0.0003
Figure S2j	PL spectra
	SiNPs	GP-ICG-SiNPs
Wavelength	Intensity
430	6280000	4450000
431	6470000	4630000
432	6680000	4810000
433	6910000	4980000
434	7090000	5160000
435	7290000	5320000
436	7480000	5510000
437	7690000	5670000
438	7870000	5860000
439	8080000	6030000
440	8250000	6210000
441	8450000	6380000
442	8610000	6530000
443	8760000	6690000
444	8930000	6830000
445	9100000	6990000
446	9250000	7150000
447	9380000	7300000
448	9560000	7460000
449	9710000	7600000
450	9840000	7730000
451	9970000	7890000
452	10100000	8030000
453	10200000	8180000
454	10400000	8300000
455	10500000	8430000
456	10600000	8580000
457	10700000	8690000
458	10800000	8810000
459	10900000	8940000
460	11000000	9040000
461	11100000	9150000
462	11200000	9250000
463	11300000	9340000
464	11400000	9430000
465	11400000	9510000
466	11500000	9620000
467	11600000	9680000
468	11600000	9760000
469	11700000	9830000
470	11700000	9870000
471	11800000	9930000
472	11800000	9980000
473	11800000	10000000
474	11800000	10100000
475	11800000	10100000
476	11800000	10100000
477	11800000	10100000
478	11800000	10200000
479	11800000	10200000
480	11800000	10200000
481	11800000	10200000
482	11800000	10200000
483	11800000	10200000
484	11800000	10200000
485	11800000	10200000
486	11800000	10200000
487	11700000	10300000
488	11700000	10300000
489	11700000	10300000
490	11700000	10300000
491	11700000	10300000
492	11700000	10300000
493	11700000	10300000
494	11700000	10300000
495	11700000	10300000
496	11600000	10300000
497	11600000	10200000
498	11600000	10200000
499	11600000	10200000
500	11500000	10200000
501	11500000	10200000
502	11500000	10200000
503	11500000	10200000
504	11400000	10200000
505	11400000	10100000
506	11400000	10100000
507	11300000	10100000
508	11300000	10100000
509	11300000	10000000
510	11200000	10000000
511	11200000	9970000
512	11100000	9960000
513	11100000	9920000
514	11000000	9870000
515	11000000	9840000
516	10900000	9800000
517	10900000	9770000
518	10800000	9740000
519	10800000	9680000
520	10700000	9650000
521	10700000	9620000
522	10600000	9560000
523	10600000	9520000
524	10500000	9460000
525	10500000	9420000
526	10400000	9370000
527	10300000	9330000
528	10300000	9260000
529	10200000	9220000
530	10200000	9140000
531	10100000	9110000
532	10000000	9050000
533	9970000	8970000
534	9910000	8930000
535	9850000	8870000
536	9760000	8790000
537	9690000	8730000
538	9640000	8660000
539	9550000	8610000
540	9480000	8540000
541	9400000	8450000
542	9320000	8380000
543	9210000	8310000
544	9130000	8230000
545	9080000	8170000
546	9000000	8070000
547	8920000	7990000
548	8820000	7920000
549	8730000	7840000
550	8650000	7750000
551	8560000	7650000
552	8470000	7580000
553	8380000	7490000
554	8290000	7410000
555	8190000	7310000
556	8100000	7230000
557	8000000	7130000
558	7910000	7040000
559	7820000	6970000
560	7730000	6880000
561	7630000	6790000
562	7560000	6690000
563	7430000	6610000
564	7350000	6520000
565	7260000	6420000
566	7170000	6350000
567	7080000	6250000
568	6970000	6170000
569	6880000	6050000
570	6800000	5980000
571	6690000	5910000
572	6600000	5800000
573	6510000	5710000
574	6410000	5640000
575	6320000	5540000
576	6240000	5450000
577	6130000	5360000
578	6050000	5270000
579	5980000	5200000
580	5870000	5100000
581	5790000	5030000
582	5700000	4930000
583	5600000	4860000
584	5500000	4760000
585	5420000	4700000
586	5330000	4620000
587	5250000	4560000
588	5180000	4480000
589	5080000	4410000
590	4980000	4320000
591	4920000	4270000
592	4830000	4200000
593	4740000	4130000
594	4640000	4060000
595	4580000	3990000
596	4490000	3930000
597	4400000	3860000
598	4330000	3800000
599	4270000	3750000
600	4180000	3690000
601	4110000	3630000
602	4030000	3560000
603	3950000	3510000
604	3860000	3430000
605	3800000	3370000
606	3720000	3310000
607	3670000	3250000
608	3590000	3180000
609	3520000	3120000
610	3440000	3060000
611	3360000	2980000
612	3300000	2920000
613	3230000	2860000
614	3160000	2800000
615	3100000	2740000
616	3030000	2670000
617	2970000	2610000
618	2910000	2540000
619	2830000	2490000
620	2790000	2430000
621	2730000	2370000
622	2650000	2320000
623	2610000	2250000
624	2540000	2200000
625	2480000	2140000
626	2430000	2080000
627	2380000	2030000
628	2320000	1990000
629	2260000	1920000
630	2200000	1870000
631	2150000	1830000
632	2100000	1770000
633	2050000	1740000
634	2010000	1690000
635	1960000	1650000
636	1920000	1610000
637	1870000	1570000
638	1830000	1530000
639	1800000	1500000
640	1770000	1460000
641	1720000	1430000
642	1680000	1390000
643	1650000	1360000
644	1610000	1320000
645	1570000	1290000
646	1530000	1260000
647	1500000	1230000
648	1460000	1190000
649	1420000	1160000
650	1380000	1130000
651	1340000	1100000
652	1320000	1070000
653	1290000	1040000
654	1250000	1010000
655	1210000	980830
656	1180000	960980
657	1150000	919960
658	1120000	899520
659	1080000	876280
660	1050000	848460
661	1020000	818580
662	999810	797510
663	967380	775140
664	936180	746620
665	914380	729110
666	885570	705000
667	860050	681860
668	826620	661590
669	816180	641450
670	787990	617740
671	765410	604180
672	743020	582160
673	721830	565600
674	694790	551050
675	680480	527340
676	660010	513050
677	641350	498230
678	619890	484250
679	602300	470080
680	582910	456980
681	571200	441010
682	544380	426110
683	531800	415370
684	510260	405190
685	503820	393640
686	487030	384740
687	467820	369880
688	453510	360920
689	439400	349230
690	426610	338620
691	411380	329650
692	398730	322570
693	386940	310600
694	376700	300950
695	362530	294820
696	348780	282530
697	338810	276150
698	328490	268220
699	316170	261490
700	305720	251400
701	299010	247050
702	289050	239070
703	280460	232040
704	268300	222660
705	263500	218770
706	253410	212600
707	240180	203090
708	239590	197520
709	226720	188120
710	220850	182600
711	212580	179060
712	204220	170970
713	201020	164450
714	194650	159990
715	187290	153060
716	180570	148780
717	174040	144400
718	166510	141500
719	164190	132070
720	158580	127160
721	152520	125140
722	144990	120390
723	141020	115480
724	139410	112840
725	133490	108380
726	129360	103170
727	122880	101010
728	121040	97640
729	116350	93760
730	112590	91380
731	108340	86960
732	104620	83710
733	104290	81620
734	101140	78120
735	95870	76430
736	94060	74740
737	91310	71220
738	86600	68220
739	84350	66140
740	81330	64380
741	80180	63240
742	77470	60070
743	75290	57420
744	72580	55840
745	70810	53140
746	67520	52510
747	67250	52270
748	64130	50600
749	63000	47040
750	59120	45320
Figure S2k	PL spectra
	ICG	GP-ICG-SiNPs
Wavelength	Intensity
770	29200	35360
771	31060	37130
772	31820	38820
773	33960	39160
774	34800	41420
775	37320	43510
776	38350	48490
777	42740	49520
778	44400	50700
779	45750	54540
780	48470	56950
781	50590	60470
782	53610	63440
783	55030	66680
784	58260	69990
785	62450	72730
786	65560	75230
787	68100	79610
788	71460	84590
789	74110	87880
790	77970	91280
791	83520	96690
792	87620	100950
793	89640	105200
794	94580	108240
795	100090	115540
796	103170	120330
797	106760	125270
798	112560	129270
799	119010	132740
800	121100	135700
801	122590	138960
802	128980	141900
803	129920	144130
804	133980	146810
805	134500	149680
806	139210	153450
807	142100	155590
808	143580	157560
809	143890	158780
810	144540	159220
811	145790	159330
812	146120	158700
813	145560	158360
814	144980	157020
815	142700	156440
816	141190	155050
817	140220	153500
818	138720	150470
819	136120	146550
820	133740	143350
821	131740	140530
822	130750	137990
823	126520	135010
824	124690	133410
825	120380	129990
826	116220	125880
827	113160	120630
828	109210	116940
829	104610	111780
830	101620	109470
831	100010	104630
832	97180	100470
833	92410	96790
834	89060	93880
835	83990	90530
836	81670	86530
837	79330	81930
838	74150	80790
839	73610	75570
[truncated: 226 more rows]

## Sheet: Figure S3
Figure S3a
		0h	2h	4h	6h	12h	24h
VNP		0.003	0.179	0.257	0.306	0.409	0.497
		0.006	0.192	0.271	0.315	0.386	0.483
		0.007	0.183	0.266	0.334	0.415	0.51
Trojan VNP		0.004	0.154	0.235	0.275	0.391	0.476
		0.003	0.172	0.241	0.291	0.369	0.446
		0.006	0.169	0.25	0.302	0.407	0.491
EC		0.002	0.203	0.287	0.343	0.437	0.509
		0.003	0.197	0.269	0.326	0.426	0.517
		0.005	0.225	0.299	0.351	0.445	0.526
Trojan EC		0.004	0.188	0.258	0.316	0.412	0.453
		0.006	0.181	0.246	0.287	0.385	0.46
		0.009	0.195	0.267	0.302	0.378	0.473
Figure S3b
	The bacteria cell viability (%)
time (h)	Trojan VNP				Trojan EC
6	91	94	96		97	89	93
12	96	90	88		95	93	87
24	89	87	85		87	101	98

## Sheet: Figure S7
Figure S7a	Hela laser-
Control			EC			VNP			GIR-SiNPs			GIR-SiNPs@EC			GIR-SiNPs@VNP
110	102	98	93	87	91	76	96	89	92	99	105	93	100	82	96	92	88
Figure S7b	Hela laser+
Control			EC			VNP			GIR-SiNPs			GIR-SiNPs@EC			GIR-SiNPs@VNP
106	97	117	87	82	81	96	92	84	38	52	50	36	45	41	33	51	46
Figure S7c	4T1 laser-
Control			EC			VNP			GIR-SiNPs			GIR-SiNPs@EC			GIR-SiNPs@VNP
112	102	107	86	83	92	88	94	84	96	99	105	84	93	80	96	82	85
Figure S7d	4T1 laser+
Control			EC			VNP			GIR-SiNPs			GIR-SiNPs@EC			GIR-SiNPs@VNP
100	109	96	95	78	84	92	81	85	46	47	32	43	30	36	47	32	36
Figure S7e	GL261 laser-
Control			EC			VNP			GIR-SiNPs			GIR-SiNPs@EC			GIR-SiNPs@VNP
100	107	97	93	83	90	78	94	91	103	99	107	93	90	83	92	88	81
Figure S7f	GL261 laser+
Control			EC			VNP			GIR-SiNPs			GIR-SiNPs@EC			GIR-SiNPs@VNP
101	99	107	92	82	85	86	92	84	31	29	42	32	38	23	33	21	36

## Sheet: Figure S10
Figure S10a	IL-6
	Trojan EC			Trojan VNP
0	39.7	43.8	52.5	41.9	53	44.8
5	64.9	52.7	55	60.4	47.8	53.1
15	61.2	53.1	70.2	65.5	53.6	71.2
25	51.1	55.7	43.2	48.6	44.9	51.2
Figure S10b	IL-10
	Trojan EC			Trojan VNP
0	18.3	13.6	10.5	14.1	10.76	11.78
5	27.9	22.8	19.81	22.4	17.94	26.2
15	23.3	28.49	22.7	21.6	24.8	30.1
25	10.6	12.53	15.8	10.27	13.9	17.3

[truncated: 4 more sheets: Figure S11, Figure S12, Figure S13, Figure S14]
